# Supplementary material for: Predicting topological entanglement entropy in a Rydberg analogue simulator
Source: Nat Phys. 2025 Jul 28;21(8):1332–7. doi: 10.1038/s41567-025-02944-3 (PMC12343300; doi:10.1038/s41567-025-02944-3)
Supplement: Supplementary file 2 — Statistical source data. [file 41567_2025_2944_MOESM2_ESM.xlsx]

## Sheet: Sheet1
time	P	P	P	Q	Q	Q	p0	p0	p0	p1	p1	p1	p2	p2	p2	PFM	PFM	PFM	QFM	QFM	QFM
value	exact	mean	sigma	exact	mean	sigma	exact	mean	sigma	exact	mean	sigma	exact	mean	sigma	exact	mean	sigma	exact	mean	sigma
0	1	0.999981	3.33067e-16	0	-3.61492e-21	0	1	1	0	0	0	0	0	0	0	1	1	0
0.01	0.999995	0.99987	0	5.4125e-22	6.69e-17	0	0.999999	0.999999	0	7.62983e-07	7.62983e-07	0	1.45496e-13	2.18304e-13	0	1	1	0	0.562563	-0.65708	4.37806e-18
0.02	0.99993	0.999667	2.22045e-16	5.9947e-17	-8.17511e-15	0	0.999988	0.999988	0	1.17025e-05	1.17025e-05	0	3.41594e-11	5.13563e-11	0	1	1	3.49676e-05	0.642309	-0.163272	1.90179
0.03	0.999669	0.999167	3.33067e-16	2.41453e-14	-2.87113e-13	0	0.999945	0.999945	0	5.51914e-05	5.51911e-05	0	7.5567e-10	1.14233e-09	0	1	0.999998	9.53535e-05	0.761598	0.00289127	2.38292
0.04	0.999053	0.998074	0	8.80075e-13	-4.24102e-12	8.07794e-28	0.999842	0.999842	0	0.000157824	0.000157821	0	6.11368e-09	9.34172e-09	0	1	0.999979	0.000168935	0.904485	0.426618	0.450651
0.05	0.997971	0.996778	1.11022e-16	9.15898e-12	-1.73904e-11	0	0.999662	0.999662	0	0.000338319	0.00033829	0	2.76015e-08	4.29296e-08	0	1	0.999992	0.000234708	1.03791	0.579556	0.271508
0.06	0.996421	0.994778	2.22045e-16	4.76113e-11	-2.82358e-11	3.23117e-27	0.999403	0.999403	0	0.000597179	0.000597026	0	8.37678e-08	1.33745e-07	0	1	1.00003	0.000319082	1.14331	0.853497	0.278247
0.07	0.994537	0.992648	3.33067e-16	1.62997e-10	3.7652e-11	0	0.999088	0.999088	0	0.00091209	0.000911494	0	1.88531e-07	3.11843e-07	0	1	1.00003	0.000390275	1.21874	2.16055	1.45712
0.08	0.992571	0.991148	3.33067e-16	4.15371e-10	3.62787e-10	5.16988e-26	0.998758	0.99876	0	0.00124131	0.00123949	0	3.33931e-07	5.76838e-07	0	1	1.00003	0.000460057	1.26602	2.92824	1.08425
0.09	0.990823	0.989778	1.11022e-16	8.24336e-10	7.09586e-10	0	0.998465	0.998469	0	0.00153473	0.00153018	0	4.85914e-07	8.79392e-07	0	1	1	0.000512446	1.28891	1.37602	0.357607
0.1	0.989547	0.988519	1.11022e-16	1.30723e-09	1.02056e-09	2.06795e-25	0.99825	0.998259	0	0.00174965	0.00174018	0	6.04924e-07	1.13757e-06	0	1	1.00002	0.000559648	1.29211	1.13717	0.28337
0.11	0.988857	0.988722	0	1.7375e-09	8.11047e-10	1.03398e-25	0.998133	0.998149	0	0.00186666	0.00184979	0	6.75901e-07	1.28552e-06	0	1	1.00003	0.000566486	1.27845	1.70903	0.964934
0.12	0.988665	0.988259	2.22045e-16	2.06891e-09	8.21608e-10	0	0.998099	0.998125	0	0.00190025	0.0018741	0	7.16172e-07	1.31957e-06	0	1	1.00008	0.000576465	1.25233	1.09775	0.244662
0.13	0.988672	0.98787	2.22045e-16	2.34894e-09	8.91809e-10	2.06795e-25	0.998099	0.998134	0	0.00190019	0.0018645	0	7.53516e-07	1.30607e-06	0	1	0.99998	0.000571388	1.22327	1.90119	1.02526
0.14	0.988425	0.987778	0	2.7097e-09	5.75241e-09	0	0.998057	0.9981	0	0.00194205	0.00189857	0	8.09607e-07	1.35428e-06	0	1	1.00003	0.000581092	1.20411	2.25333	1.49961
0.15	0.987435	0.986204	1.11022e-16	3.48024e-09	1.34932e-09	0	0.997891	0.997938	0	0.00210819	0.00206011	0	9.25577e-07	1.59481e-06	0	1	1.00003	0.000596473	1.20205	1.61824	0.273895
0.16	0.985311	0.982241	0	5.42378e-09	2.95809e-09	0	0.997535	0.997584	0	0.00246426	0.00241413	0	1.20572e-06	2.19081e-06	0	1	1.00006	0.00064226	1.2058	1.53889	1.08155
0.17	0.981899	0.977481	0	9.90911e-09	2.02441e-08	6.61744e-24	0.996961	0.997013	0	0.00303765	0.00298362	0	1.80286e-06	3.34825e-06	0	1	1.00007	0.000728812	1.20792	1.65124	0.907136
0.18	0.977354	0.973907	1.11022e-16	1.88244e-08	4.95019e-08	0	0.996193	0.996259	0	0.00380458	0.00373553	0	2.81405e-06	5.25247e-06	0	1.00001	1.00001	0.000809871	1.215	2.20905	1.81664
0.19	0.972129	0.967	1.11022e-16	3.40736e-08	6.87554e-08	1.32349e-23	0.995305	0.995411	0	0.0046907	0.00458147	0	4.17211e-06	7.9075e-06	0	1.00001	0.999949	0.000902219	1.22785	1.06958	0.442498
0.2	0.966883	0.968148	0.000433776	5.61972e-08	1.48689e-07	2.71875e-07	0.994408	0.994596	1.5045e-05	0.00558614	0.00539653	1.50315e-05	5.65747e-06	7.60582e-06	3.09652e-07	1.00002	0.999968	0.000410204	1.24216	2.85159	2.67777
0.21	0.962312	0.964022	0.000325559	8.25764e-08	9.42237e-08	1.91557e-08	0.993621	0.993896	1.50154e-05	0.00637227	0.00609438	1.4966e-05	7.03324e-06	9.59997e-06	3.39329e-07	1.00002	0.999942	0.00043242	1.25372	1.48619	0.353688
0.22	0.958965	0.960794	0.000268051	1.07956e-07	2.81817e-07	3.71396e-07	0.993038	0.993348	1.65062e-05	0.00695389	0.00664188	1.64698e-05	8.15846e-06	9.7603e-06	3.27329e-07	1.00003	0.99998	0.000460284	1.25886	2.53101	2.03586
0.23	0.957075	0.958369	0.000295877	1.279e-07	1.94042e-07	2.70186e-07	0.992703	0.992946	1.7635e-05	0.00728823	0.00704411	1.7599e-05	8.97116e-06	9.99078e-06	3.58417e-07	1.00003	1.00002	0.000471241	1.25536	1.43762	0.395442
0.24	0.956468	0.957154	0.000337851	1.41157e-07	8.94929e-08	1.95188e-08	0.992588	0.992728	1.80123e-05	0.0074021	0.0072626	1.79725e-05	9.42771e-06	9.65007e-06	3.27941e-07	1.00003	1.00005	0.000474068	1.24413	1.6077	0.422473
0.25	0.95657	0.956181	0.000357608	1.49581e-07	1.68821e-07	2.6546e-07	0.992599	0.992584	1.71005e-05	0.00739101	0.00740721	1.70614e-05	9.55679e-06	8.58786e-06	3.04593e-07	1.00003	1.00002	0.000480076	1.22941	2.06401	1.09646
0.26	0.956526	0.955279	0.000422714	1.58001e-07	1.54302e-07	2.74992e-07	0.992592	0.992401	1.76497e-05	0.00739885	0.00758949	1.76142e-05	9.59608e-06	9.17909e-06	3.26148e-07	1.00003	0.99996	0.000495439	1.21744	1.87275	0.53621
0.27	0.955417	0.953577	0.000391262	1.74818e-07	5.71716e-08	1.65637e-08	0.992408	0.992115	1.76612e-05	0.00758226	0.00787407	1.76092e-05	9.99784e-06	1.12033e-05	3.3745e-07	1.00003	0.999983	0.000497559	1.21278	2.22296	0.766651
0.28	0.952514	0.950665	0.000319005	2.12202e-07	2.31989e-07	3.52161e-07	0.99192	0.991574	1.82631e-05	0.0080686	0.00841337	1.82244e-05	1.12255e-05	1.26864e-05	3.75673e-07	1.00003	1.00001	0.000518143	1.21397	1.9189	0.699453
0.29	0.9475	0.945716	0.000420873	2.8562e-07	2.15168e-07	2.72144e-07	0.991068	0.990783	1.84013e-05	0.00891833	0.00920306	1.83472e-05	1.35457e-05	1.38488e-05	4.04346e-07	1.00004	0.999984	0.000537553	1.21654	1.88173	0.62371
0.3	0.94059	0.940008	0.000481345	4.12011e-07	2.60949e-07	2.73182e-07	0.98988	0.989723	2.03115e-05	0.0101028	0.0102608	2.02463e-05	1.69937e-05	1.63841e-05	4.3909e-07	1.00005	0.999973	0.000577797	1.21938	1.82085	0.427912
0.31	0.932509	0.93332	0.000469441	6.02406e-07	8.6309e-07	6.4465e-07	0.988474	0.988521	2.04905e-05	0.0115051	0.0114592	2.04094e-05	2.13864e-05	2.0172e-05	4.80581e-07	1.00007	1.00003	0.000607269	1.22409	1.33303	0.425455
0.32	0.92432	0.925902	0.00056845	8.47686e-07	4.92368e-07	4.20511e-07	0.987029	0.987285	2.31068e-05	0.012945	0.0126934	2.30626e-05	2.62365e-05	2.14446e-05	4.93297e-07	1.00009	0.999985	0.000635676	1.23119	1.98408	0.636378
0.33	0.917151	0.919504	0.000405365	1.11197e-06	6.29545e-07	6.72684e-07	0.985745	0.986173	2.41303e-05	0.0142245	0.0138024	2.40269e-05	3.0772e-05	2.50421e-05	5.29209e-07	1.00011	1.00001	0.000667072	1.23851	1.92884	0.535599
0.34	0.911894	0.914374	0.000536207	1.3486e-06	7.19116e-07	4.68234e-07	0.984785	0.985238	2.26813e-05	0.0151807	0.014733	2.25503e-05	3.43027e-05	2.86095e-05	5.76692e-07	1.00012	1.0001	0.00069698	1.24243	1.72389	0.518268
0.35	0.90895	0.910706	0.00060957	1.52396e-06	6.01819e-07	4.76708e-07	0.98423	0.984602	2.52706e-05	0.0157333	0.0153686	2.51635e-05	3.66105e-05	2.97018e-05	5.86861e-07	1.00013	1.00011	0.000714333	1.24063	2.05144	0.578347
0.36	0.908086	0.90904	0.000517438	1.6288e-06	6.33428e-07	4.69364e-07	0.984049	0.98427	2.40364e-05	0.0159129	0.0157	2.39476e-05	3.78472e-05	3.03431e-05	5.6757e-07	1.00013	1.0001	0.000711512	1.23338	1.89338	0.488364
0.37	0.908454	0.908067	0.000562584	1.68052e-06	6.03764e-07	3.86011e-07	0.984101	0.98408	2.49767e-05	0.0158607	0.01589	2.48988e-05	3.81918e-05	3.01327e-05	5.68898e-07	1.00012	1.00001	0.000723452	1.22348	2.11301	0.584515
0.38	0.908785	0.907118	0.000508986	1.7236e-06	3.06893e-06	8.05646e-06	0.984166	0.983897	2.54812e-05	0.0157956	0.0160705	2.53694e-05	3.80382e-05	3.2207e-05	5.80373e-07	1.00012	1.00008	0.000720669	1.21511	1.83201	0.482352
0.39	0.90772	0.904967	0.000455046	1.82476e-06	7.62024e-07	4.78904e-07	0.984004	0.983626	2.50323e-05	0.0159576	0.0163386	2.49941e-05	3.85161e-05	3.53736e-05	6.36027e-07	1.00012	1.00006	0.000732795	1.21135	1.73798	0.399192
0.4	0.904197	0.90161	0.000367964	2.063e-06	9.31093e-07	5.20329e-07	0.983417	0.982908	2.51991e-05	0.0165416	0.0170563	2.51475e-05	4.11556e-05	3.54437e-05	6.48621e-07	1.00013	1.00004	0.000743843	1.21161	1.81439	0.462803
0.41	0.897779	0.895709	0.000512165	2.52115e-06	8.27691e-07	4.68091e-07	0.982313	0.981919	2.69907e-05	0.0176408	0.0180414	2.69004e-05	4.66335e-05	3.9903e-05	6.89596e-07	1.00015	0.999958	0.000767857	1.21316	1.83872	0.370478
0.42	0.888815	0.887868	0.000420768	3.26886e-06	2.9025e-06	6.59188e-06	0.980732	0.980517	2.66386e-05	0.0192136	0.0194373	2.65293e-05	5.42983e-05	4.53944e-05	7.07548e-07	1.00018	1.00008	0.000802412	1.2148	1.9178	0.523957
0.43	0.878371	0.879324	0.00062116	4.31627e-06	4.17051e-06	5.03808e-06	0.978851	0.978909	2.87322e-05	0.0210862	0.0210272	2.86065e-05	6.31891e-05	6.40432e-05	8.39825e-07	1.00022	0.99995	0.000833539	1.21766	1.40532	0.327919
0.44	0.867953	0.870336	0.000350367	5.561e-06	6.01887e-06	4.27473e-06	0.976934	0.977236	3.00078e-05	0.0229928	0.0226785	2.98295e-05	7.27543e-05	8.5117e-05	1.00163e-06	1.00027	0.999987	0.000863011	1.22234	1.37439	0.295914
0.45	0.859104	0.862351	0.000609657	6.80173e-06	5.51549e-06	4.58834e-06	0.975271	0.97582	2.94547e-05	0.024647	0.0241034	2.93165e-05	8.20544e-05	7.67697e-05	9.29783e-07	1.00032	1.00013	0.000898998	1.22707	1.6158	0.526913
0.46	0.85297	0.856722	0.000631108	7.82665e-06	3.51909e-06	1.26524e-06	0.974086	0.974648	3.09001e-05	0.0258243	0.0252743	3.0734e-05	8.92707e-05	7.72507e-05	9.28982e-07	1.00035	1.00012	0.00092286	1.22909	1.60072	0.307293
0.47	0.849966	0.853266	0.000502807	8.50244e-06	7.19978e-06	5.01223e-06	0.973478	0.973904	3.16056e-05	0.0264291	0.0260019	3.14089e-05	9.30862e-05	9.36348e-05	1.06445e-06	1.00037	1.00014	0.000932326	1.22684	1.53453	0.387255
0.48	0.849618	0.850691	0.00100754	8.8224e-06	7.67703e-06	5.33225e-06	0.973377	0.97356	3.16243e-05	0.0265288	0.0263388	3.1419e-05	9.39932e-05	0.000101271	1.08766e-06	1.00036	1.00019	0.000953613	1.22079	1.3768	0.267418
0.49	0.850642	0.849771	0.000500193	8.91947e-06	6.84676e-06	6.51983e-06	0.973562	0.973451	3.27486e-05	0.0263445	0.0264563	3.25789e-05	9.35462e-05	9.28231e-05	1.05067e-06	1.00034	1.00022	0.00095608	1.2133	1.67927	0.48786
0.5	0.851275	0.848799	0.000472953	9.03805e-06	6.16663e-06	4.49524e-06	0.973712	0.973266	3.09909e-05	0.026195	0.0266419	3.08112e-05	9.3272e-05	9.19012e-05	1.01084e-06	1.00033	1.00024	0.000937296	1.20749	1.73001	0.50857
0.51	0.848551	0.845301	0.000647823	9.73837e-06	9.26583e-06	5.17079e-06	0.973267	0.97253	3.20686e-05	0.026636	0.0273662	3.19099e-05	9.70587e-05	0.000103646	1.08076e-06	1.00034	1.00039	0.000959336	1.20492	1.52599	0.477712
0.52	0.839789	0.83686	0.000637417	1.14836e-05	3.76076e-05	8.63168e-05	0.971702	0.970963	3.35076e-05	0.0281896	0.0289208	3.32528e-05	0.000108503	0.000115801	1.16732e-06	1.0004	1.00021	0.000989065	1.20905	1.21967	0.225817
0.53	0.824688	0.82238	0.000801445	1.48285e-05	9.33459e-06	4.63719e-06	0.968915	0.968243	3.3726e-05	0.0309571	0.0316273	3.34927e-05	0.000127645	0.00012965	1.18827e-06	1.0005	1.00009	0.00106469	1.21592	1.56198	0.263427
0.54	0.804373	0.804043	0.000640843	2.05784e-05	1.23317e-05	6.31379e-06	0.965062	0.964687	3.5323e-05	0.0347829	0.035159	3.50666e-05	0.000154763	0.00015403	1.3245e-06	1.00066	1.00024	0.00109261	1.223	1.54094	0.240759
0.55	0.780865	0.783126	0.000722007	2.92449e-05	2.28927e-05	7.22851e-06	0.960483	0.960586	3.97732e-05	0.0393274	0.0392201	3.94753e-05	0.000190095	0.000193833	1.44488e-06	1.00088	1.00027	0.00118062	1.23096	1.54872	0.422439
0.56	0.756453	0.760626	0.000857585	4.0406e-05	3.0025e-05	8.88018e-06	0.955598	0.955957	4.12222e-05	0.04417	0.0438081	4.09328e-05	0.000231524	0.000234528	1.61301e-06	1.00117	1.00029	0.00125333	1.24149	1.51708	0.323256
0.57	0.733169	0.738716	0.000647039	5.32424e-05	6.01447e-05	5.81115e-05	0.950818	0.95144	3.8123e-05	0.0489075	0.0482938	3.78251e-05	0.000274614	0.000265943	1.70654e-06	1.0015	1.00058	0.00132976	1.25266	1.35199	0.294939
0.58	0.712443	0.71899	0.000588112	6.72341e-05	4.04588e-05	1.03141e-05	0.946455	0.947337	3.96988e-05	0.0532295	0.0523621	3.94039e-05	0.000315459	0.000300455	1.86283e-06	1.00185	1.00079	0.00139484	1.26145	1.53656	0.225619
0.59	0.694942	0.701942	0.000701845	8.16815e-05	4.98309e-05	9.35019e-06	0.942685	0.943527	4.27724e-05	0.0569619	0.05613	4.23638e-05	0.000352668	0.000342643	1.95689e-06	1.00217	1.00077	0.00146363	1.2673	1.50374	0.189375
0.6	0.680583	0.68702	0.00103778	9.56911e-05	6.64468e-05	1.84462e-05	0.939533	0.94032	4.4638e-05	0.06008	0.0592876	4.41603e-05	0.000386651	0.000392516	2.15325e-06	1.00244	1.00129	0.00152818	1.27063	1.49445	0.18943
0.61	0.668677	0.674345	0.000782675	0.000108736	7.75199e-05	8.66541e-06	0.936886	0.937319	4.68568e-05	0.0626958	0.0622481	4.63675e-05	0.000418234	0.00043291	2.28214e-06	1.00268	1.00092	0.001549	1.27248	1.47278	0.199112
0.62	0.658123	0.662728	0.000914257	0.000121532	0.000139406	7.63168e-05	0.934527	0.934648	4.50949e-05	0.0650242	0.0649005	4.45012e-05	0.00044862	0.000451479	2.37805e-06	1.0029	1.00123	0.00158308	1.2734	1.25891	0.222329
0.63	0.647616	0.650438	0.000705977	0.000135994	9.07583e-05	1.28409e-05	0.932179	0.931764	4.65e-05	0.0673408	0.06776	4.59507e-05	0.000480081	0.000475479	2.29876e-06	1.00313	1.00165	0.00164999	1.27322	1.52196	0.185394
0.64	0.635838	0.637458	0.00101208	0.000153889	0.000133432	5.47821e-05	0.929546	0.928809	4.89635e-05	0.0699385	0.0706757	4.81888e-05	0.000515852	0.000515532	2.57874e-06	1.00341	1.00189	0.0016846	1.27292	1.42129	0.208422
0.65	0.621636	0.622077	0.000883084	0.000176776	0.000180881	6.21755e-05	0.92635	0.925271	4.94287e-05	0.0730906	0.074153	4.87837e-05	0.000559294	0.000575717	2.7031e-06	1.00379	1.00165	0.00173674	1.27361	1.35768	0.211731
0.66	0.604165	0.604507	0.0012293	0.000206954	0.000183287	3.50317e-05	0.922364	0.920947	5.09924e-05	0.0770227	0.0784107	5.03081e-05	0.000613504	0.000641965	2.70709e-06	1.00432	1.00171	0.00182061	1.27544	1.379	0.170562
0.67	0.582982	0.583214	0.000675964	0.000248031	0.000238883	6.80653e-05	0.917423	0.91588	5.04717e-05	0.0818951	0.0833974	4.98496e-05	0.000681719	0.000722904	2.84189e-06	1.00504	1.0022	0.00188386	1.27796	1.34852	0.170401
0.68	0.558051	0.558891	0.00112207	0.00030514	0.000281494	5.22604e-05	0.911437	0.909902	5.11223e-05	0.0877955	0.089306	5.04704e-05	0.000767586	0.000791757	2.98345e-06	1.00599	1.00245	0.0019682	1.28032	1.34961	0.187832
0.69	0.5297	0.532846	0.00110447	0.000384144	0.000397799	0.000104018	0.904385	0.902937	5.31211e-05	0.0947406	0.0961711	5.2434e-05	0.000874424	0.000891695	3.22082e-06	1.00722	1.00317	0.00210054	1.2821	1.28667	0.202659
0.7	0.498539	0.503131	0.000945358	0.000490369	0.000486925	0.000140222	0.896311	0.895042	5.45493e-05	0.102685	0.103941	5.37979e-05	0.0010039	0.00101778	3.36732e-06	1.0088	1.00359	0.00221577	1.28379	1.29431	0.151301
0.71	0.465361	0.47193	0.0012351	0.000629018	0.000556897	9.00509e-05	0.88731	0.886144	5.42382e-05	0.111535	0.112677	5.34034e-05	0.00115537	0.00117875	3.5852e-06	1.01082	1.00403	0.00236246	1.28568	1.35447	0.148351
0.72	0.431054	0.439664	0.000890296	0.000806393	0.000715217	9.03084e-05	0.877516	0.876638	5.34647e-05	0.121158	0.122016	5.23777e-05	0.00132664	0.00134596	4.12642e-06	1.01335	1.00482	0.00254231	1.28749	1.34879	0.126231
0.73	0.3965	0.407465	0.00137378	0.00102998	0.000858876	0.000105308	0.867084	0.866573	5.60614e-05	0.131401	0.131901	5.50565e-05	0.00151542	0.00152515	4.25574e-06	1.01644	1.00604	0.00272192	1.28887	1.39949	0.111636
0.74	0.362498	0.376356	0.000919186	0.00130766	0.00105427	0.000119232	0.856178	0.855964	5.64518e-05	0.142101	0.142311	5.54543e-05	0.00172027	0.00172486	4.70556e-06	1.02014	1.00675	0.00290983	1.28958	1.39664	0.0895271
0.75	0.329706	0.34543	0.00120357	0.00164643	0.00139451	0.000272235	0.84496	0.844898	6.10066e-05	0.1531	0.153155	6.02189e-05	0.00194045	0.00194735	4.72663e-06	1.02449	1.00895	0.00319376	1.28948	1.36145	0.0993877
0.76	0.298618	0.315929	0.000702563	0.00205095	0.00168744	0.000151649	0.833576	0.833638	6.09568e-05	0.164249	0.164171	5.98084e-05	0.00217511	0.0021912	5.00754e-06	1.02951	1.01136	0.00339413	1.2886	1.35323	0.0698363
0.77	0.269561	0.288663	0.00138387	0.00252379	0.00223279	0.000225407	0.822155	0.822399	6.03644e-05	0.175422	0.175143	5.96275e-05	0.00242259	0.00245843	5.45425e-06	1.03521	1.01249	0.00363354	1.28697	1.32118	0.083598
0.78	0.242712	0.262857	0.000856575	0.00306774	0.00274666	0.000455103	0.810799	0.810794	6.08744e-05	0.18652	0.186469	5.94347e-05	0.00268059	0.00273723	5.49121e-06	1.0416	1.0137	0.00389053	1.28456	1.32217	0.0702932
0.79	0.21812	0.238939	0.00127435	0.00368725	0.00321156	0.000297148	0.799584	0.799517	6.20615e-05	0.19747	0.197471	6.0399e-05	0.00294685	0.00301185	5.93323e-06	1.04866	1.01702	0.00422983	1.28129	1.32358	0.0690399
0.8	0.195733	0.217512	0.000898807	0.00438768	0.0038392	0.000301692	0.788554	0.788355	6.36397e-05	0.208226	0.208372	6.21959e-05	0.0032199	0.00327346	6.41849e-06	1.05639	1.01771	0.00458906	1.2772	1.31198	0.061497
0.81	0.175416	0.197751	0.00118093	0.00517413	0.00437747	0.000292064	0.777731	0.777326	6.14928e-05	0.21877	0.219152	5.98593e-05	0.00349917	0.00352257	6.53933e-06	1.06482	1.02	0.00489719	1.27241	1.31613	0.0590399
0.82	0.156984	0.178437	0.00108898	0.00605056	0.00521747	0.000397074	0.767109	0.766204	6.16834e-05	0.229107	0.229973	6.00589e-05	0.00378462	0.00382353	6.71134e-06	1.07403	1.02252	0.00534085	1.26702	1.29044	0.0563056
0.83	0.14023	0.16189	0.000635901	0.00701998	0.00630752	0.000513481	0.756664	0.755273	6.62622e-05	0.23926	0.240572	6.46346e-05	0.00407625	0.00415562	7.00407e-06	1.08415	1.02618	0.00579437	1.2612	1.25281	0.0606947
0.84	0.124945	0.146307	0.00104233	0.00808619	0.00723996	0.000458501	0.746358	0.74453	6.24738e-05	0.249268	0.25099	6.04259e-05	0.004374	0.00448045	7.28447e-06	1.09538	1.0283	0.00628428	1.25504	1.26388	0.0572297
0.85	0.11094	0.132455	0.000690495	0.00925737	0.00800123	0.000446756	0.73614	0.733738	6.1774e-05	0.259182	0.261412	6.02306e-05	0.00467807	0.00484988	7.51249e-06	1.10798	1.03004	0.00680122	1.24862	1.28213	0.0395295
0.86	0.0980578	0.119342	0.000618224	0.010548	0.00994605	0.0016962	0.725956	0.723076	6.22293e-05	0.269055	0.27173	6.04675e-05	0.00498939	0.00519403	7.73712e-06	1.12226	1.0352	0.00736677	1.24192	1.23405	0.0572148
0.87	0.0861718	0.107217	0.000819074	0.0119775	0.0110829	0.00229935	0.715749	0.71243	6.06837e-05	0.278941	0.282034	5.93562e-05	0.00530986	0.00553575	8.2244e-06	1.1386	1.03665	0.00803342	1.23491	1.23833	0.05097
0.88	0.0751897	0.0950294	0.000751137	0.0135666	0.0122112	0.00139997	0.705465	0.701502	6.35198e-05	0.288893	0.292606	6.19133e-05	0.00564194	0.00589198	8.36252e-06	1.15749	1.04359	0.00889007	1.22758	1.2366	0.0458181
0.89	0.0650478	0.0849532	0.000685877	0.015336	0.0134069	0.000402116	0.695061	0.690754	6.33062e-05	0.298951	0.303007	6.19842e-05	0.00598788	0.00623986	8.30573e-06	1.17956	1.04694	0.00967564	1.2199	1.24243	0.0331335
0.9	0.0557072	0.0741797	0.00110574	0.0173049	0.0147672	0.000430827	0.684501	0.67976	5.83862e-05	0.30915	0.31366	5.67515e-05	0.00634899	0.00658026	8.47198e-06	1.20562	1.05794	0.0108716	1.21184	1.24635	0.0257494
0.91	0.0471481	0.0645691	0.0011273	0.019492	0.0167418	0.000485461	0.673765	0.66867	6.09124e-05	0.319509	0.324408	5.90436e-05	0.00672519	0.0069226	9.32827e-06	1.23675	1.06622	0.0123868	1.20339	1.24152	0.0237664
0.92	0.0393632	0.0561858	0.00137257	0.0219165	0.018773	0.000353509	0.66285	0.657397	5.85337e-05	0.330035	0.335303	5.68268e-05	0.00711506	0.0072996	9.31942e-06	1.27436	1.0742	0.013955	1.19451	1.23028	0.0237653
0.93	0.0323496	0.0488887	0.00135491	0.0245997	0.0214207	0.000644939	0.651765	0.646486	5.61022e-05	0.340718	0.345835	5.45094e-05	0.00751637	0.00767898	9.32597e-06	1.32037	1.0856	0.0158492	1.18519	1.20239	0.0256186
0.94	0.0261013	0.0428849	0.000743388	0.0275643	0.0235617	0.000796432	0.640538	0.635348	5.76731e-05	0.351535	0.356576	5.62758e-05	0.00792657	0.00807529	9.28813e-06	1.37756	1.08811	0.0176156	1.17543	1.20215	0.0237164
0.95	0.020603	0.0367285	0.000632701	0.0308294	0.0260537	0.000640971	0.629209	0.624234	5.31116e-05	0.362448	0.367264	5.31622e-05	0.00834309	0.00850195	9.87323e-06	1.45006	1.10016	0.0204118	1.16524	1.20155	0.0195086
0.96	0.0158266	0.0310058	0.00101829	0.0344053	0.0291867	0.000942443	0.617831	0.613152	5.48165e-05	0.373406	0.377925	5.45506e-05	0.00876334	0.00892329	9.68612e-06	1.54453	1.11892	0.0237613	1.15467	1.18523	0.0192723
0.97	0.0117301	0.0272393	0.00119622	0.0382896	0.0325056	0.000532441	0.606467	0.602231	5.16914e-05	0.384349	0.388419	5.10579e-05	0.00918434	0.00935017	1.0035e-05	1.67252	1.11673	0.026604	1.14382	1.17139	0.0184923
0.98	0.00826007	0.0228128	0.000823086	0.0424664	0.0360428	0.000581627	0.595189	0.591135	5.21897e-05	0.395208	0.399036	5.13515e-05	0.0096026	0.00982929	1.10742e-05	1.85631	1.1321	0.0317701	1.13277	1.15717	0.0165943
0.99	0.00535447	0.0194939	0.000868473	0.0469084	0.0401484	0.000815372	0.584074	0.580383	5.63851e-05	0.405912	0.409357	5.6717e-05	0.010014	0.0102605	1.00555e-05	2.14642	1.13898	0.0369647	1.12162	1.14381	0.0155025
1	0.00294658	0.0165008	0.00118052	0.0515796	0.0441665	0.000728816	0.5732	0.570111	5.44755e-05	0.416386	0.419201	5.36483e-05	0.0104143	0.0106873	1.12021e-05	2.69397	1.15992	0.0432543	1.11047	1.1348	0.0147245
1.01	0.00096827	0.0146814	0.00100887	0.0564394	0.0487739	0.000577812	0.562643	0.560222	5.57596e-05	0.426558	0.428636	5.4104e-05	0.0107993	0.0111419	1.0639e-05	4.37843	1.15319	0.0480192	1.09943	1.1193	0.0136234
1.02	-0.000647315	0.0131731	0.000624129	0.0614452	0.0538821	0.00117819	0.552474	0.550702	6.03842e-05	0.43636	0.437725	5.85675e-05	0.011166	0.011573	1.09404e-05	2.60312e-15	1.14052	0.0521315	1.08857	1.10027	0.0130017
1.03	-0.00196356	0.0113743	0.000776791	0.0665519	0.0588551	0.00114895	0.542756	0.541615	6.52104e-05	0.445731	0.446378	6.25461e-05	0.0115124	0.0120067	1.20005e-05	4.24437e-16	1.1533	0.0603025	1.07799	1.08757	0.0122052
1.04	-0.00303859	0.0100124	0.000936863	0.0717092	0.0647315	0.000932846	0.533542	0.53279	6.74259e-05	0.45462	0.454831	6.50119e-05	0.011838	0.0123783	1.16383e-05	1.05825e-16	1.15532	0.0682129	1.06777	1.07057	0.010814
1.05	-0.0039238	0.00850033	0.00134031	0.0768598	0.0694101	0.00126373	0.524873	0.524228	6.76508e-05	0.462985	0.463075	6.5175e-05	0.0121428	0.0126979	1.22167e-05	1.94869e-16	1.18298	0.0833079	1.05797	1.06221	0.0105767
1.06	-0.00466269	0.00658449	0.00117664	0.081943	0.0737611	0.00118983	0.516776	0.516525	7.04357e-05	0.470797	0.470594	6.80374e-05	0.0124278	0.0128815	1.28266e-05	2.6973e-17	1.25854	0.111751	1.04865	1.0531	0.0093652
1.07	-0.00529025	0.00543585	0.00112373	0.0869004	0.0765574	0.00118525	0.509265	0.509489	6.91395e-05	0.478041	0.477477	6.69381e-05	0.0126938	0.0130332	1.19604e-05	2.32317e-16	1.31658	0.140064	1.03987	1.0481	0.00907734
1.08	-0.00583297	0.00485747	0.000977169	0.0916832	0.0799418	0.00155932	0.502343	0.503201	6.26937e-05	0.484715	0.483661	6.17431e-05	0.0129422	0.0131385	1.19153e-05	6.07855e-18	1.31832	0.157054	1.03163	1.0412	0.00921015
1.09	-0.00630961	0.00430936	0.00139465	0.0962573	0.0836972	0.00161174	0.495996	0.497039	6.45571e-05	0.49083	0.489682	6.27915e-05	0.0131743	0.013279	1.20303e-05	1.59324e-17	1.35901	0.195542	1.02397	1.03598	0.0084508
1.1	-0.00673255	0.0031088	0.000997108	0.100607	0.0875105	0.00126222	0.4902	0.491288	6.13999e-05	0.496408	0.495221	5.96503e-05	0.0133922	0.0134904	1.18142e-05	7.51952e-17	1.55283	0.368569	1.01688	1.03053	0.0082871
1.11	-0.00710962	0.0018755	0.00112567	0.104733	0.0915969	0.00140344	0.484919	0.486138	5.80824e-05	0.501483	0.50016	5.65322e-05	0.0135986	0.0137025	1.20406e-05	8.67992e-19	2.29876	2.31114	1.01036	1.02597	0.00798933
1.12	-0.00744604	0.00181349	0.000883394	0.108651	0.0958092	0.00145257	0.480106	0.481254	5.79403e-05	0.506097	0.504757	5.70162e-05	0.0137966	0.0139882	1.17662e-05	3.18088e-17	1.95199	1.05012	1.00438	1.01967	0.00801723
1.13	-0.00774603	0.00129167	0.00085453	0.11238	0.0999849	0.00127745	0.475709	0.476528	5.41643e-05	0.510301	0.509282	5.40425e-05	0.0139898	0.01419	1.21969e-05	7.33647e-17	2.81144	13.1195	0.998896	1.01377	0.00725952
1.14	-0.00801403	0.00140245	0.00069693	0.115941	0.103149	0.000767151	0.47167	0.472416	5.08165e-05	0.514149	0.513247	5.03285e-05	0.0141812	0.0143378	1.24176e-05	5.33613e-17	1.9779	1.17664	0.993868	1.01167	0.00676784
1.15	-0.00825528	0.00130026	0.000736242	0.119356	0.106716	0.00105788	0.467926	0.468471	5.24667e-05	0.5177	0.517059	5.12614e-05	0.0143733	0.0144699	1.29597e-05	8.74054e-19	1.94158	1.11434	0.989233	1.00273	0.00731611
1.16	-0.00847585	0.000638724	0.00112111	0.122648	0.109815	0.000843552	0.464418	0.464812	5.98349e-05	0.521014	0.520567	5.88653e-05	0.0145675	0.0146218	1.28859e-05	1.36955e-17	3.06513	11.7473	0.984923	0.99579	0.00678193
1.17	-0.00868204	0.000846726	0.00105427	0.125846	0.112656	0.0010943	0.461087	0.461421	6.02009e-05	0.524149	0.523807	5.90296e-05	0.0147643	0.0147727	1.24054e-05	1.3759e-18	4.10242	246.597	0.980864	0.990503	0.00695798
1.18	-0.00887956	0.000330026	0.000739744	0.128982	0.116049	0.000725338	0.457877	0.458315	6.3799e-05	0.52716	0.526712	6.19368e-05	0.0149633	0.0149729	1.40354e-05	-3.63508e-18	2.82833	8.15317	0.976985	0.985499	0.00652634
1.19	-0.00907267	0.000917493	0.00102354	0.132097	0.12051	0.000831653	0.45474	0.454948	6.20979e-05	0.530096	0.529832	6.03796e-05	0.0151637	0.0152201	1.33183e-05	7.69913e-18	2.89117	21.2503	0.973216	0.980777	0.00682871
1.2	-0.00926347	0.000360946	0.000944545	0.13523	0.124555	0.000779681	0.451635	0.451517	6.69457e-05	0.533001	0.533027	6.52252e-05	0.0153643	0.015456	1.30579e-05	2.0165e-17	2.01419	1.93683	0.969493	0.973561	0.00622307
1.21	-0.0094516	0.000729001	0.00092064	0.138419	0.128622	0.00114965	0.448527	0.448048	6.47519e-05	0.535909	0.536272	6.23787e-05	0.0155641	0.01568	1.36181e-05	5.8225e-18	2.01479	3.05325	0.965756	0.972877	0.00642547
1.22	-0.00963437	0.000605159	0.000829099	0.14169	0.132336	0.00132745	0.445393	0.444639	6.37266e-05	0.538845	0.539515	6.07867e-05	0.015762	0.0158456	1.43886e-05	4.78982e-17	2.14201	3.73904	0.961956	0.967276	0.00628162
1.23	-0.0098073	0.000197255	0.00117238	0.145055	0.134267	0.00100469	0.442216	0.44161	6.26225e-05	0.541827	0.542497	6.05294e-05	0.0159568	0.015893	1.35896e-05	3.573e-18	2.09892	4.34619	0.958053	0.964994	0.005724
1.24	-0.009965	0.000274967	0.000905448	0.14851	0.134669	0.00108013	0.438992	0.438898	6.11947e-05	0.544861	0.54519	5.89875e-05	0.0161468	0.0159119	1.41858e-05	3.63695e-17	2.06375	3.26647	0.95402	0.964897	0.00591739
1.25	-0.0101021	0.000192626	0.000768588	0.152038	0.136064	0.000852724	0.435724	0.435993	5.61888e-05	0.547946	0.548163	5.4995e-05	0.01633	0.0158439	1.35478e-05	4.05496e-18	2.80772	53.6696	0.949843	0.961921	0.00599516
1.26	-0.0102142	0.000166336	0.000766998	0.155619	0.138684	0.00172708	0.432425	0.432865	5.48158e-05	0.551071	0.551256	5.30131e-05	0.0165038	0.0158794	1.34625e-05	5.43992e-17	2.4368	29.1526	0.945521	0.957194	0.0068712
1.27	-0.0102983	0.000625	0.00109657	0.159226	0.140693	0.00123391	0.429115	0.430238	5.43212e-05	0.554219	0.553796	5.40115e-05	0.0166656	0.0159657	1.38615e-05	3.31089e-18	1.83675	7.46694	0.941069	0.95482	0.00575749
1.28	-0.0103535	0.000370536	0.000949584	0.162836	0.144155	0.00131712	0.425819	0.42724	5.22735e-05	0.557368	0.556674	5.17087e-05	0.0168131	0.0160857	1.39357e-05	-9.40869e-18	2.20516	13.0422	0.936519	0.951011	0.00524743
1.29	-0.0103804	0.000207176	0.000906115	0.166425	0.148839	0.0016123	0.422565	0.424187	5.18553e-05	0.56049	0.559508	5.04864e-05	0.0169443	0.0163053	1.3012e-05	3.67587e-18	1.64953	2.35999	0.931914	0.945268	0.00546951
1.3	-0.0103811	0.000499669	0.0011973	0.169967	0.153258	0.00159447	0.419387	0.421389	5.08009e-05	0.563555	0.56214	4.99609e-05	0.0170585	0.0164718	1.3409e-05	3.21755e-17	1.47148	2.15608	0.927308	0.938134	0.00517031
1.31	-0.0103587	0.000320106	0.00106881	0.173433	0.157046	0.00149036	0.416315	0.418818	5.26719e-05	0.566529	0.564591	5.21141e-05	0.0171555	0.0165917	1.3139e-05	2.3434e-17	1.63418	4.55719	0.92276	0.933252	0.00509827
1.32	-0.0103166	0.000664848	0.000659655	0.176784	0.159271	0.00152688	0.413382	0.416743	5.40605e-05	0.569382	0.566617	5.3049e-05	0.017236	0.0166405	1.39876e-05	3.65604e-17	1.59187	2.41458	0.918329	0.928281	0.00504702
1.33	-0.0102582	0.000657738	0.000902589	0.179975	0.160759	0.00102863	0.410617	0.414976	5.93435e-05	0.572082	0.568399	5.75279e-05	0.0173011	0.0166252	1.42438e-05	1.73203e-17	1.23286	1.00613	0.914073	0.923964	0.00500933
1.34	-0.0101864	0.000448909	0.000977527	0.18296	0.162011	0.0011274	0.408047	0.41314	5.88213e-05	0.574601	0.570255	5.65347e-05	0.0173519	0.0166045	1.35261e-05	1.84888e-17	1.55678	3.31291	0.910045	0.919721	0.00492368
1.35	-0.0101042	-0.00027381	0.000746049	0.185694	0.164405	0.00102985	0.405696	0.411193	6.22384e-05	0.576914	0.572183	5.91833e-05	0.0173899	0.0166239	1.44651e-05	3.2184e-17	1.66155	4.33095	0.906292	0.913986	0.00498591
1.36	-0.0100142	0.000428406	0.000776606	0.188146	0.166376	0.00107314	0.403582	0.409317	6.2886e-05	0.579002	0.573995	5.97947e-05	0.0174164	0.0166872	1.46393e-05	7.14902e-18	1.34638	1.68573	0.902857	0.913334	0.00493757
1.37	-0.00991908	0.000721726	0.000600455	0.190296	0.168963	0.00109072	0.401718	0.40754	6.17158e-05	0.580849	0.575705	5.90186e-05	0.0174331	0.0167556	1.40859e-05	-1.27667e-18	1.34742	1.84491	0.899776	0.911278	0.00472255
1.38	-0.00982216	0.000695767	0.00103741	0.192143	0.170906	0.00124119	0.400111	0.405951	6.08312e-05	0.582447	0.577199	5.93152e-05	0.017442	0.0168501	1.42387e-05	2.0192e-19	1.10055	0.947975	0.897082	0.909909	0.00469305
1.39	-0.00972722	0.000595073	0.00100174	0.193695	0.172351	0.00140391	0.398763	0.405085	6.14093e-05	0.583792	0.578049	5.90972e-05	0.0174453	0.0168661	1.38535e-05	4.12899e-17	1.44903	3.09796	0.894797	0.909029	0.00505805
1.4	-0.0096387	0.000738757	0.00080935	0.19497	0.171707	0.000823412	0.397669	0.404437	5.33676e-05	0.584885	0.578715	5.25029e-05	0.017446	0.0168485	1.33921e-05	1.3943e-17	1.18937	1.56967	0.892933	0.91251	0.00458779
1.41	-0.00956142	-0.000160053	0.000715509	0.195986	0.171916	0.00117267	0.396818	0.403658	5.73862e-05	0.585735	0.579509	5.65384e-05	0.0174466	0.0168329	1.37692e-05	2.57084e-17	1.382	2.61614	0.891489	0.911421	0.00486818
1.42	-0.00950019	0.000125661	0.000774602	0.196761	0.172573	0.00140737	0.396196	0.403152	5.18099e-05	0.586354	0.58006	5.21898e-05	0.0174499	0.0167884	1.36727e-05	1.82586e-17	1.36157	2.30459	0.890452	0.910402	0.00457289
1.43	-0.00945924	0.00062963	0.000953264	0.197312	0.171868	0.00118913	0.395783	0.402871	4.84296e-05	0.586759	0.580388	4.76499e-05	0.0174577	0.0167415	1.33149e-05	1.76645e-17	2.73231	196.303	0.889793	0.910175	0.00470078
1.44	-0.00944156	0.000985284	0.00154994	0.197654	0.17239	0.00114063	0.395556	0.402435	4.8128e-05	0.586973	0.58082	4.83098e-05	0.0174714	0.0167449	1.37249e-05	3.55448e-17	1.17986	2.82688	0.889478	0.909443	0.00478744
1.45	-0.00944834	0.000780919	0.000931949	0.197806	0.173218	0.000835723	0.395489	0.402202	5.25423e-05	0.58702	0.580996	5.159e-05	0.0174911	0.0168016	1.38773e-05	1.03965e-17	1.16467	2.20672	0.889463	0.90715	0.00444943
1.46	-0.0094786	0.000606647	0.00132802	0.197798	0.175654	0.00144477	0.395556	0.401838	5.22586e-05	0.586927	0.581328	5.15505e-05	0.0175163	0.0168335	1.36304e-05	4.22321e-17	0.776328	0.489734	0.8897	0.905366	0.00471279
1.47	-0.00952893	0.000243882	0.000884007	0.197667	0.177333	0.00119406	0.395728	0.401636	5.59269e-05	0.586725	0.58141	5.51358e-05	0.0175461	0.0169539	1.37238e-05	-1.01949e-18	1.70396	13.1922	0.890141	0.905049	0.00499248
1.48	-0.00959371	0.000859458	0.00126526	0.197456	0.177965	0.00120427	0.395977	0.401793	5.72719e-05	0.586444	0.581182	5.63939e-05	0.0175795	0.0170246	1.34176e-05	2.12365e-17	0.754375	0.359987	0.890736	0.9054	0.00464253
1.49	-0.00966546	0.00118667	0.000958664	0.197209	0.177809	0.000694122	0.396272	0.402271	5.69262e-05	0.586112	0.580676	5.53881e-05	0.0176155	0.0170535	1.37892e-05	1.54013e-17	2.24747	352.234	0.891436	0.905147	0.00453129
1.5	-0.00973561	0.000535549	0.00107966	0.196966	0.177608	0.000748698	0.396588	0.402465	6.13197e-05	0.585759	0.580438	5.86321e-05	0.0176534	0.0170969	1.43032e-05	1.76757e-17	1.44529	10.1632	0.892193	0.904915	0.0046824
1.51	-0.00979526	0.00094213	0.000944506	0.196757	0.177468	0.00137681	0.396897	0.402463	6.13462e-05	0.58541	0.580418	5.94373e-05	0.0176926	0.0171188	1.3986e-05	1.40858e-17	1.65234	14.6137	0.892958	0.908467	0.00447227
1.52	-0.00983605	0.000812665	0.00109629	0.196601	0.177661	0.00163192	0.397177	0.402258	6.25776e-05	0.585091	0.580583	6.0441e-05	0.0177326	0.0171584	1.44855e-05	1.31475e-17	0.972287	2.05751	0.893687	0.909262	0.00472649
1.53	-0.00985092	0.000283896	0.00113013	0.196505	0.177449	0.00177935	0.397408	0.402011	5.72488e-05	0.584819	0.580828	5.53346e-05	0.0177728	0.0171611	1.41948e-05	2.74024e-17	1.30897	3.51145	0.894343	0.909676	0.00468153
1.54	-0.00983458	0.000587467	0.000701433	0.19647	0.17613	0.000896622	0.397574	0.402207	5.81057e-05	0.584614	0.580595	5.66325e-05	0.0178122	0.0171982	1.45972e-05	2.46379e-18	1.13481	2.26536	0.894897	0.914081	0.00462896
1.55	-0.0097839	0.000763228	0.00122134	0.196495	0.174259	0.00129512	0.397664	0.40251	5.47184e-05	0.584486	0.580284	5.40516e-05	0.01785	0.017206	1.40462e-05	-3.21461e-18	1.09739	1.81981	0.895329	0.916152	0.00466342
1.56	-0.00969796	0.000128638	0.000937696	0.196586	0.173761	0.00134449	0.397672	0.402651	5.27954e-05	0.584443	0.580098	5.20283e-05	0.0178854	0.0172517	1.3843e-05	1.24553e-17	1.27769	2.5639	0.895631	0.918327	0.00476705
1.57	-0.00957795	6.33267e-05	0.000730254	0.19675	0.174997	0.00127447	0.397593	0.402632	4.98162e-05	0.584489	0.580028	4.94375e-05	0.017918	0.0173394	1.44272e-05	3.36837e-17	1.29277	2.28451	0.895803	0.917081	0.00478824
1.58	-0.00942699	-0.000236938	0.00105699	0.196996	0.175659	0.00129544	0.397429	0.402525	5.0004e-05	0.584623	0.580002	4.92831e-05	0.0179482	0.0174724	1.47456e-05	1.28108e-17	1.08379	1.52308	0.895855	0.919891	0.00464048
1.59	-0.0092498	0.000424272	0.00070435	0.197331	0.17506	0.00130603	0.397184	0.402747	4.98807e-05	0.584839	0.579716	5.00895e-05	0.0179767	0.0175368	1.40505e-05	7.80215e-18	1.47012	4.81805	0.895802	0.922042	0.00459625
1.6	-0.0090525	0.000353009	0.000657557	0.197754	0.176783	0.0017733	0.396866	0.402558	5.43422e-05	0.585129	0.579807	5.38735e-05	0.0180048	0.0176353	1.45994e-05	1.05209e-17	1.29725	1.66466	0.895659	0.919944	0.00461458
1.61	-0.00884231	0.000359623	0.000746842	0.198257	0.178256	0.00113603	0.396484	0.402325	5.38615e-05	0.585482	0.579998	5.19822e-05	0.0180341	0.0176765	1.42157e-05	6.89286e-18	1.33681	2.50093	0.895441	0.916265	0.00507954
1.62	-0.0086273	5.00992e-05	0.00101062	0.198824	0.178218	0.00193658	0.396049	0.402155	5.74891e-05	0.585885	0.580164	5.60101e-05	0.0180659	0.0176811	1.3792e-05	9.54573e-18	1.26016	1.8021	0.89516	0.914452	0.00449302
1.63	-0.00841629	0.000194444	0.00107797	0.19943	0.177497	0.00141203	0.395575	0.402215	5.84619e-05	0.586324	0.580109	5.68208e-05	0.0181008	0.0176762	1.41057e-05	2.33397e-18	1.19173	2.21394	0.894825	0.91523	0.0046317
1.64	-0.0082186	0.000864253	0.000912454	0.200055	0.176723	0.00244068	0.395075	0.402215	6.08926e-05	0.586786	0.580154	5.91495e-05	0.0181392	0.017631	1.36577e-05	1.99124e-18	1.25929	1.68259	0.894445	0.914841	0.00453518
1.65	-0.00804391	0.000740741	0.00105651	0.20068	0.176892	0.00252378	0.394561	0.402078	6.11145e-05	0.587259	0.580291	5.94326e-05	0.0181805	0.0176313	1.51072e-05	1.82597e-17	1.27282	1.69003	0.894025	0.913681	0.00470159
1.66	-0.00790199	-0.000340774	0.000941796	0.201299	0.17798	0.00228441	0.394045	0.401554	5.97229e-05	0.587731	0.580699	5.74779e-05	0.0182242	0.0177471	1.49122e-05	1.60456e-17	3.07574	197.06	0.893572	0.913737	0.0045584
1.67	-0.00780225	0.000454696	0.00106647	0.201914	0.179421	0.00183573	0.393535	0.401087	6.08066e-05	0.588196	0.581092	5.93917e-05	0.0182695	0.0178211	1.4253e-05	3.79599e-17	1.32226	2.06938	0.893091	0.914053	0.00468538
1.68	-0.00775328	0.000222057	0.000573498	0.202532	0.18069	0.00201632	0.393036	0.400278	6.03943e-05	0.588649	0.581766	5.87266e-05	0.0183156	0.0179553	1.50884e-05	9.46812e-18	1.48065	3.96919	0.892588	0.915112	0.00442626
1.69	-0.00776217	-0.000459987	0.000841044	0.203162	0.181759	0.00206952	0.392549	0.399333	5.91963e-05	0.589089	0.582653	5.74431e-05	0.0183622	0.018014	1.35414e-05	2.34836e-18	1.43768	5.76944	0.892063	0.916572	0.00467865
1.7	-0.00783383	8.25066e-05	0.00123403	0.203812	0.181665	0.00165376	0.392071	0.398808	5.68639e-05	0.589519	0.583174	5.54984e-05	0.0184092	0.0180175	1.46377e-05	4.4458e-18	1.02363	2.61792	0.891512	0.917182	0.00461629
1.71	-0.00797034	-0.000197917	0.000770096	0.204483	0.18026	0.0016094	0.391596	0.398232	5.25644e-05	0.589948	0.583768	5.15645e-05	0.0184566	0.0179997	1.38792e-05	4.4005e-17	1.58695	10.7685	0.890923	0.918347	0.00474222
1.72	-0.00817032	0.000381944	0.000750774	0.205179	0.180505	0.00238371	0.39111	0.397473	5.12518e-05	0.590386	0.584558	5.09763e-05	0.0185042	0.0179689	1.51382e-05	-4.90392e-18	1.47601	11.3635	0.890278	0.916696	0.00460314
1.73	-0.00842859	0.000698413	0.00100419	0.205901	0.181418	0.00191387	0.3906	0.396614	5.13336e-05	0.590848	0.585403	5.14629e-05	0.0185519	0.0179826	1.38299e-05	1.64726e-17	0.87793	0.617386	0.889558	0.914527	0.0045266
1.74	-0.00873608	0.000513228	0.000805205	0.206659	0.183524	0.00156525	0.390047	0.395554	5.31663e-05	0.591353	0.586357	5.35821e-05	0.0185993	0.0180891	1.45899e-05	6.05614e-17	0.920276	0.804594	0.888735	0.912587	0.00488876
1.75	-0.00908001	-3.47222e-05	0.000902458	0.207475	0.186499	0.0020785	0.389431	0.394455	5.00761e-05	0.591923	0.587303	4.94648e-05	0.0186464	0.0182421	1.5003e-05	1.68799e-18	1.34859	3.81723	0.887785	0.908473	0.00433096
1.76	-0.00944453	0.000483631	0.000966299	0.208381	0.19102	0.00233089	0.388728	0.392975	5.35345e-05	0.592579	0.588575	5.23515e-05	0.0186931	0.0184498	1.44304e-05	4.06742e-17	1.16923	4.10383	0.886679	0.903008	0.00435575
1.77	-0.00981145	0.000757771	0.000862599	0.209421	0.194421	0.0031949	0.387914	0.39147	5.36776e-05	0.593346	0.589922	5.23181e-05	0.0187404	0.0186077	1.43846e-05	-3.82902e-18	1.08334	2.30981	0.885391	0.90049	0.00441991
1.78	-0.0101613	0.00082209	0.0010573	0.210643	0.197549	0.0030226	0.386963	0.389906	5.76904e-05	0.594247	0.59137	5.71563e-05	0.0187896	0.0187236	1.49807e-05	1.53949e-17	0.780899	0.798275	0.883891	0.895566	0.00423375
1.79	-0.0104743	0.000375496	0.000815916	0.212092	0.199226	0.00261795	0.38585	0.388501	5.78203e-05	0.595307	0.592745	5.60387e-05	0.0188426	0.0187538	1.5429e-05	3.87849e-17	1.54449	13.2334	0.882149	0.894125	0.00420459
1.8	-0.0107317	0.00075959	0.00126165	0.213807	0.199659	0.00310267	0.384552	0.386876	6.23478e-05	0.596546	0.594365	6.01132e-05	0.0189017	0.0187587	1.53304e-05	6.17673e-18	0.766371	0.712763	0.880135	0.890716	0.00432215
1.81	-0.0109164	0.000662037	0.00110785	0.215816	0.200655	0.00349014	0.383047	0.384912	5.93798e-05	0.597984	0.596377	5.62832e-05	0.018969	0.0187107	1.46869e-05	4.8842e-17	0.921031	4.02074	0.877815	0.889502	0.00403994
1.82	-0.0110141	0.000600529	0.00111312	0.218142	0.201338	0.0038014	0.381317	0.382813	6.02161e-05	0.599637	0.598437	5.74096e-05	0.0190464	0.0187508	1.57739e-05	-2.41727e-18	0.881485	1.21641	0.875157	0.888065	0.00412744
1.83	-0.0110136	0.000871528	0.0010903	0.220799	0.204724	0.00426437	0.379347	0.380089	5.98492e-05	0.601518	0.601048	5.94225e-05	0.0191349	0.0188627	1.43086e-05	1.25536e-17	1.22487	39.9038	0.872134	0.884739	0.00409053
1.84	-0.0109073	0.00106515	0.000643288	0.2238	0.20764	0.00455748	0.377128	0.377668	5.81922e-05	0.603636	0.603391	5.60363e-05	0.0192352	0.0189407	1.53822e-05	6.2484e-18	0.667391	0.648897	0.868722	0.881947	0.00390989
1.85	-0.010691	0.000722057	0.000787732	0.227161	0.210137	0.00392657	0.374656	0.375166	5.52303e-05	0.605997	0.605738	5.29232e-05	0.0193471	0.019096	1.45137e-05	5.2451e-18	1.27889	37.7801	0.864907	0.880342	0.00428592
1.86	-0.0103644	0.000680556	0.000652627	0.2309	0.212154	0.00317351	0.371929	0.372725	5.00933e-05	0.608601	0.608028	4.91775e-05	0.0194703	0.0192468	1.49355e-05	2.76608e-17	1.11547	5.66034	0.860682	0.878751	0.00396533
1.87	-0.00993022	0.00133581	0.000766346	0.235036	0.216565	0.0035461	0.368951	0.370142	5.26822e-05	0.611445	0.610424	5.32729e-05	0.0196043	0.0194348	1.45043e-05	-7.15773e-19	0.515085	4.12695	0.856049	0.873372	0.00388119
1.88	-0.00939397	0.0015458	0.000978744	0.239582	0.22127	0.00355765	0.365729	0.367464	5.13136e-05	0.614523	0.612907	5.07507e-05	0.0197486	0.0196291	1.49981e-05	-5.0929e-18	0.444368	0.228587	0.851016	0.8695	0.00382241
1.89	-0.00876336	0.00131862	0.000673764	0.244545	0.225346	0.00261194	0.362274	0.364575	4.98472e-05	0.617824	0.615645	4.99487e-05	0.0199026	0.0197799	1.44066e-05	-3.41771e-18	0.527153	0.437086	0.845593	0.863631	0.0036695
1.9	-0.00804745	0.00182027	0.00109504	0.249918	0.229744	0.00284843	0.358599	0.361607	5.10205e-05	0.621335	0.618438	5.09544e-05	0.0200657	0.0199551	1.54638e-05	4.49037e-18	0.525478	1.55962	0.839795	0.856175	0.00374738
1.91	-0.00725584	0.00194478	0.00103715	0.255684	0.235034	0.00261446	0.35472	0.358406	5.18258e-05	0.625043	0.621463	5.05911e-05	0.0202369	0.0201313	1.48721e-05	3.52269e-17	0.392714	0.201052	0.833638	0.849525	0.00362573
1.92	-0.00639773	0.0019499	0.000699509	0.261819	0.23959	0.0016427	0.350654	0.355327	5.31147e-05	0.628931	0.624406	5.25359e-05	0.0204153	0.0202665	1.52143e-05	1.41666e-17	0.344573	0.173997	0.827136	0.843764	0.0035767
1.93	-0.00548112	0.00192444	0.00118398	0.268294	0.244557	0.00158162	0.346418	0.35189	5.62392e-05	0.632983	0.627669	5.49581e-05	0.0205995	0.020441	1.54654e-05	2.57566e-17	0.380913	0.716563	0.820308	0.836957	0.00354113
1.94	-0.00451191	0.00242196	0.00122878	0.275084	0.24895	0.00132457	0.34203	0.348585	5.67848e-05	0.637182	0.63076	5.60493e-05	0.0207881	0.0206548	1.47786e-05	3.30806e-17	0.284834	0.111136	0.813176	0.831379	0.00349123
1.95	-0.00349326	0.00218585	0.00103988	0.282169	0.25418	0.00141519	0.337506	0.34488	5.79578e-05	0.641514	0.634272	5.61141e-05	0.0209803	0.0208479	1.56485e-05	5.74183e-17	0.379127	1.21482	0.805763	0.828234	0.00342744
1.96	-0.00242493	0.00268056	0.000996787	0.289543	0.258838	0.00181782	0.33286	0.341133	6.04645e-05	0.645965	0.637806	5.97176e-05	0.0211754	0.0210609	1.6868e-05	1.19121e-17	0.252568	0.131109	0.798095	0.823014	0.00324399
1.97	-0.00130284	0.00324603	0.00115099	0.297205	0.266734	0.00169361	0.328104	0.336912	5.75895e-05	0.650522	0.641763	5.69627e-05	0.0213739	0.0213252	1.67835e-05	4.32433e-16	0.194351	0.0584793	0.790195	0.817209	0.0033405
1.98	-0.000118652	0.00310119	0.00100486	0.305163	0.273772	0.00200063	0.323247	0.332515	5.65532e-05	0.655176	0.645892	5.55715e-05	0.0215768	0.0215932	1.58592e-05	5.10841e-15	0.154401	0.0587338	0.782084	0.812061	0.00320196
1.99	0.00114042	0.00352877	0.00108266	0.313426	0.280953	0.00245604	0.318294	0.32778	5.43193e-05	0.65992	0.650422	5.39854e-05	0.0217863	0.021798	1.63445e-05	0.334394	0.129929	0.0433646	0.773772	0.806866	0.00315096
2	0.00249174	0.00352183	0.000859423	0.321999	0.287124	0.0036572	0.313246	0.323318	5.23131e-05	0.664749	0.654725	5.25574e-05	0.0220048	0.0219565	1.61487e-05	0.205177	0.103548	0.0384694	0.765262	0.798949	0.00304343
2.01	0.00395738	0.00487847	0.000749984	0.330888	0.291777	0.00480987	0.308104	0.31885	5.02225e-05	0.669661	0.659107	4.95903e-05	0.0222352	0.0220438	1.69315e-05	0.145784	0.0680757	0.023464	0.756545	0.792077	0.00303567
2.02	0.00556416	0.00542394	0.00114098	0.340096	0.298664	0.00421988	0.302861	0.313942	4.8092e-05	0.674658	0.663903	4.86799e-05	0.0224803	0.0221549	1.57097e-05	0.108332	0.0580724	0.0217697	0.747599	0.783127	0.00297494
2.03	0.00734396	0.00577447	0.00129429	0.349631	0.307287	0.00414783	0.297513	0.308915	5.06863e-05	0.679744	0.668741	5.09799e-05	0.0227425	0.0223438	1.57876e-05	0.0813717	0.0522478	0.0207748	0.738397	0.773713	0.00281799
2.04	0.00933393	0.00672685	0.000756461	0.359504	0.316573	0.0047275	0.29205	0.303693	5.18956e-05	0.684926	0.673674	5.32446e-05	0.023024	0.0226329	1.65332e-05	0.0605567	0.0396854	0.017083	0.728904	0.763269	0.00274635
2.05	0.0115769	0.00770883	0.00114563	0.369737	0.328665	0.0046641	0.286461	0.298005	5.11864e-05	0.690213	0.679099	5.1576e-05	0.0233264	0.0228962	1.60579e-05	0.043827	0.025718	0.0148871	0.719081	0.751995	0.00270574
2.06	0.0141218	0.00853224	0.000890563	0.38036	0.341802	0.00398382	0.280733	0.291891	5.2292e-05	0.695615	0.684796	5.07707e-05	0.0236514	0.0233125	1.69006e-05	0.0300627	0.0129259	0.0132648	0.708884	0.741056	0.00260422
2.07	0.0170237	0.00996346	0.000833063	0.391411	0.354696	0.0030965	0.274854	0.2857	5.39749e-05	0.701147	0.690723	5.36963e-05	0.0239998	0.0235773	1.63839e-05	0.0185922	0.0121702	0.0119534	0.698267	0.728453	0.00250885
2.08	0.0203444	0.0118484	0.000927836	0.40293	0.367291	0.00281056	0.268807	0.279197	5.55004e-05	0.70682	0.696928	5.5398e-05	0.0243727	0.0238749	1.74774e-05	0.00897831	0.00240909	0.0105413	0.687181	0.71586	0.00245334
2.09	0.0241521	0.0131756	0.00120017	0.414949	0.378699	0.0029687	0.26258	0.272747	5.82191e-05	0.712649	0.703161	5.71568e-05	0.0247707	0.0240917	1.6779e-05	0.000914853	-0.0081384	0.0100411	0.675572	0.704234	0.00238586
2.1	0.0285214	0.0146728	0.000801252	0.42749	0.389657	0.00293305	0.256158	0.265781	5.79697e-05	0.718649	0.709923	5.68108e-05	0.0251938	0.0242966	1.5778e-05	-0.0058283	-0.0095739	0.00951081	0.663381	0.691878	0.00234557
2.11	0.0335333	0.0170661	0.000555689	0.440561	0.400685	0.00287206	0.249527	0.258822	5.84129e-05	0.724831	0.716748	5.66443e-05	0.0256416	0.0244295	1.77888e-05	-0.0114347	-0.0192719	0.0085548	0.650548	0.679066	0.00227176
2.12	0.0392749	0.0191543	0.00082218	0.454152	0.412056	0.00176776	0.242679	0.251075	5.93551e-05	0.731208	0.724289	5.82325e-05	0.0261132	0.024636	1.78718e-05	-0.0160577	-0.0236511	0.00834475	0.637012	0.665295	0.00220594
2.13	0.0458387	0.021494	0.00127708	0.468238	0.424561	0.00132821	0.235605	0.243374	5.64381e-05	0.737788	0.73179	5.67114e-05	0.0266069	0.0248359	1.79979e-05	-0.0198298	-0.0238131	0.00800724	0.62271	0.651401	0.00219735
2.14	0.0533226	0.0251136	0.00096922	0.482783	0.439088	0.00174809	0.228302	0.235374	5.66969e-05	0.744578	0.739551	5.54393e-05	0.0271205	0.0250748	1.79027e-05	-0.0228675	-0.0265696	0.00737282	0.607587	0.635796	0.00208903
2.15	0.061828	0.0286141	0.00109195	0.497734	0.454197	0.00265268	0.220771	0.22721	5.09497e-05	0.751578	0.74737	5.23327e-05	0.0276516	0.0254199	1.62382e-05	-0.0252745	-0.0254608	0.00691855	0.591592	0.620436	0.00209073
2.16	0.0714581	0.0322505	0.0016054	0.513032	0.467132	0.00178789	0.213017	0.219424	4.78872e-05	0.758786	0.754901	4.91223e-05	0.0281975	0.0256745	1.86341e-05	-0.0271433	-0.0281553	0.00652602	0.574684	0.604304	0.0019949
2.17	0.0823154	0.0377181	0.00151119	0.528603	0.481395	0.00269514	0.205051	0.211253	4.80186e-05	0.766193	0.7628	5.07146e-05	0.0287557	0.0259467	1.83126e-05	-0.0285571	-0.0244432	0.00611585	0.556827	0.586771	0.00194745
2.18	0.0944974	0.043748	0.00144193	0.544357	0.497433	0.00390421	0.196891	0.202993	5.02805e-05	0.773785	0.770787	5.24133e-05	0.0293241	0.0262197	1.8465e-05	-0.0295903	-0.0207991	0.00568946	0.537998	0.567843	0.00188441
2.19	0.108093	0.0497708	0.0011427	0.560185	0.512281	0.00470916	0.188556	0.194743	4.85484e-05	0.781543	0.778745	4.94036e-05	0.0299009	0.026512	1.84405e-05	-0.0303098	-0.0228212	0.0054656	0.518176	0.549448	0.00186163
2.2	0.123175	0.0569529	0.0014862	0.575952	0.525661	0.0045517	0.180076	0.186426	4.85033e-05	0.789439	0.786778	5.12683e-05	0.0304848	0.0267965	1.83312e-05	-0.0307749	-0.0211259	0.00513865	0.497352	0.528949	0.00181228
2.21	0.139797	0.0660008	0.0018374	0.591499	0.539886	0.00532753	0.171482	0.177713	5.0535e-05	0.797443	0.795291	5.38902e-05	0.0310749	0.0269952	1.86876e-05	-0.031038	-0.0173642	0.00476713	0.47552	0.505899	0.00177076
2.22	0.157984	0.0770761	0.00276557	0.606638	0.553549	0.00642207	0.162814	0.169015	5.2505e-05	0.805515	0.80381	5.45304e-05	0.0316708	0.0271749	1.96555e-05	-0.0311447	-0.0155807	0.00457752	0.452683	0.483844	0.00171198
2.23	0.177727	0.0878277	0.00284864	0.621158	0.564656	0.00696352	0.154113	0.160538	5.19325e-05	0.813615	0.812182	5.47114e-05	0.0322725	0.0272804	1.93273e-05	-0.031134	-0.014364	0.00441898	0.428849	0.46117	0.00170938
2.24	0.198974	0.100545	0.0024543	0.634835	0.57653	0.00734928	0.145426	0.151681	5.41873e-05	0.821694	0.82088	5.75956e-05	0.0328803	0.027439	1.9505e-05	-0.0310385	-0.0149065	0.00416062	0.404038	0.437851	0.00167258
2.25	0.221626	0.113445	0.00319616	0.647436	0.58595	0.00753962	0.136803	0.143141	5.41948e-05	0.829702	0.82932	5.747e-05	0.0334948	0.0275393	2.02127e-05	-0.0308849	-0.012712	0.00411394	0.378284	0.415042	0.00162825
2.26	0.245529	0.129339	0.00348312	0.658733	0.596506	0.00711533	0.128296	0.134441	5.42386e-05	0.837587	0.837897	5.88028e-05	0.0341174	0.0276623	2.26803e-05	-0.0306948	-0.0116187	0.00390127	0.351633	0.390376	0.00160031
2.27	0.270475	0.145797	0.0030028	0.668509	0.608053	0.00680295	0.119957	0.12571	5.61983e-05	0.845293	0.846383	5.99712e-05	0.03475	0.0279069	2.03024e-05	-0.0304852	-0.0107453	0.00385582	0.32415	0.366972	0.00157421
2.28	0.296203	0.164742	0.00311964	0.676572	0.618901	0.00724393	0.111839	0.116823	5.40386e-05	0.852766	0.855106	5.8319e-05	0.0353955	0.0280711	2.21903e-05	-0.030269	-0.0114409	0.00376756	0.295921	0.342003	0.00157296
2.29	0.322399	0.185499	0.00287343	0.682757	0.628735	0.00741692	0.103992	0.108224	5.37482e-05	0.85995	0.863466	5.97028e-05	0.0360576	0.0283103	2.2155e-05	-0.0300563	-0.00878857	0.00375228	0.267057	0.317127	0.00156229
2.3	0.348712	0.207535	0.00413281	0.686936	0.635919	0.00811858	0.0964654	0.0999764	5.57553e-05	0.866793	0.871419	6.35236e-05	0.0367415	0.0286048	2.22568e-05	-0.0298543	-0.00734429	0.00372986	0.237697	0.291732	0.00152998
2.31	0.374763	0.231067	0.00354769	0.689023	0.640131	0.00841569	0.0893015	0.0919572	5.40299e-05	0.873245	0.879378	6.27066e-05	0.0374536	0.0286645	2.43044e-05	-0.0296684	-0.00819099	0.00370099	0.208012	0.266422	0.00149472
2.32	0.40016	0.257596	0.00331792	0.688978	0.643062	0.00834268	0.0825392	0.0843941	5.21236e-05	0.879259	0.886761	6.25427e-05	0.0382018	0.0288449	2.46439e-05	-0.0295018	-0.00620534	0.0037693	0.178212	0.24053	0.00150789
2.33	0.424516	0.285175	0.00405253	0.686813	0.641373	0.00795627	0.0762108	0.07716	5.16985e-05	0.884794	0.893832	6.34123e-05	0.0389957	0.029008	2.53245e-05	-0.0293567	-0.00605823	0.00385472	0.148549	0.215389	0.00150046
2.34	0.447464	0.312497	0.00308898	0.682591	0.639716	0.00785421	0.0703419	0.0704198	5.03873e-05	0.889812	0.900531	6.11494e-05	0.0398466	0.0290487	2.77937e-05	-0.0292342	-0.00382844	0.00396611	0.11932	0.191191	0.00150779
2.35	0.468669	0.343449	0.00431106	0.676433	0.635268	0.00843218	0.0649506	0.0638998	5.21961e-05	0.894282	0.906844	6.62217e-05	0.0407676	0.0292564	2.79325e-05	-0.0291352	-0.00544763	0.00408627	0.0908758	0.166661	0.00147088
2.36	0.487844	0.371436	0.00322709	0.668512	0.630983	0.00878243	0.0600472	0.0576565	5.04697e-05	0.898179	0.912885	6.75965e-05	0.0417737	0.0294581	3.06765e-05	-0.0290607	-0.00611642	0.00425569	0.0636127	0.145172	0.00149545
2.37	0.50475	0.401854	0.00318223	0.659056	0.625437	0.00932148	0.0556343	0.0519675	5.20726e-05	0.901484	0.918437	7.03616e-05	0.042882	0.0295957	3.31308e-05	-0.0290125	-0.00570968	0.00448049	0.0379735	0.123727	0.00152013
2.38	0.519201	0.430036	0.00272941	0.648336	0.619764	0.0092088	0.0517066	0.0467482	5.5299e-05	0.904182	0.923419	7.39922e-05	0.0441112	0.0298327	3.38916e-05	-0.028993	-0.00759223	0.00477758	0.0144321	0.10477	0.00149969
2.39	0.531067	0.456624	0.00322841	0.636655	0.613469	0.010332	0.0482511	0.0420165	5.62996e-05	0.906267	0.92787	7.56914e-05	0.0454816	0.0301131	3.57564e-05	-0.0290059	-0.00812851	0.00503707	-0.00652669	0.0878458	0.0015044
2.4	0.540265	0.481358	0.0027538	0.62433	0.606581	0.0092103	0.0452478	0.0375213	5.54214e-05	0.907737	0.931991	7.84186e-05	0.0470154	0.0304875	3.76109e-05	-0.0290561	-0.0130467	0.00542297	-0.024439	0.0722597	0.00149046
2.41	0.546762	0.50488	0.00230737	0.611665	0.599154	0.00995297	0.0426702	0.0339571	6.4224e-05	0.908594	0.935176	8.86274e-05	0.0487355	0.0308666	4.12242e-05	-0.0291497	-0.0178142	0.00593411	-0.0389027	0.0596524	0.0014795
2.42	0.550574	0.524785	0.00317815	0.598927	0.59159	0.00974302	0.0404863	0.0307276	6.4872e-05	0.908848	0.937863	9.38761e-05	0.0506661	0.0314092	4.70048e-05	-0.0292948	-0.0148548	0.00633053	-0.0496251	0.0488779	0.00159124
2.43	0.551756	0.542415	0.00150789	0.586306	0.583961	0.00820131	0.0386602	0.0282063	6.93178e-05	0.908508	0.93985	0.000102434	0.0528318	0.0319441	5.28196e-05	-0.0295014	-0.0148092	0.00680988	-0.056468	0.0395989	0.00147817
2.44	0.550406	0.554999	0.00293803	0.573896	0.574253	0.00966189	0.0371533	0.0261971	7.34517e-05	0.907589	0.941406	0.000110263	0.0552577	0.0323966	5.75558e-05	-0.0297818	-0.0231816	0.00742016	-0.0594812	0.033009	0.0015186
2.45	0.546652	0.564205	0.00286901	0.561678	0.566209	0.0100714	0.035927	0.0249284	7.81956e-05	0.906104	0.941742	0.000114881	0.0579694	0.0333298	6.10781e-05	-0.0301496	-0.0208608	0.00805781	-0.0589086	0.0270559	0.00153103
2.46	0.540643	0.568476	0.00329835	0.549528	0.555125	0.00911525	0.0349446	0.0240101	8.62423e-05	0.904062	0.941721	0.000121362	0.060993	0.0342686	6.07121e-05	-0.0306187	-0.0265587	0.00859254	-0.0551606	0.0229056	0.00159614
2.47	0.532527	0.57226	0.0031052	0.537248	0.548043	0.00931798	0.034174	0.0229679	8.63268e-05	0.90147	0.941814	0.000134085	0.0643559	0.0352183	7.24256e-05	-0.0312001	-0.0300157	0.008918	-0.0487477	0.0206563	0.00162846
2.48	0.522444	0.567404	0.0017344	0.524621	0.533493	0.00855256	0.0335903	0.0224703	9.06463e-05	0.898322	0.940939	0.000145481	0.0680877	0.0365907	7.64411e-05	-0.0318991	-0.0331582	0.00922357	-0.040187	0.0178099	0.00196893
2.49	0.510512	0.565852	0.00163351	0.511463	0.523663	0.00912904	0.0331776	0.0221394	9.34424e-05	0.894601	0.939595	0.000147175	0.0722213	0.0382656	7.76407e-05	-0.0327114	-0.0367988	0.00946196	-0.0299028	0.0169627	0.00165088
2.5	0.496832	0.556746	0.00231813	0.497672	0.50577	0.00907919	0.0329295	0.0217547	0.00010287	0.890276	0.93805	0.000163418	0.0767945	0.0401954	8.55499e-05	-0.0336187	-0.0394677	0.00982582	-0.0181474	0.0165867	0.00164022
