# Supplementary material for: Predicting topological entanglement entropy in a Rydberg analogue simulator
Source: Nat Phys. 2025 Jul 28;21(8):1332–7. doi: 10.1038/s41567-025-02944-3 (PMC12343300; doi:10.1038/s41567-025-02944-3)
Supplement: Supplementary file 3 — Statistical source data. [file 41567_2025_2944_MOESM3_ESM.xlsx]

## Sheet: Sheet1
T = 1.0	T = 1.0	T = 1.0	T = 1.5	T = 1.5	T = 1.5	T = 2.0	T = 2.0	T = 2.0	T = 2.5	T = 2.5	T = 2.5	T = 3.0	T = 3.0	T = 3.0	T = 4.0	T = 4.0	T = 4.0	T = 5.0	T = 5.0	T = 5.0	RVB	RVB
time	gamma	gamma	time	gamma	gamma	time	gamma	gamma	time	gamma	gamma	time	gamma	gamma	time	gamma	gamma	time	gamma	gamma	gamma	gamma
value	mean	sigma	value	mean	sigma	value	mean	sigma	value	mean	sigma	value	mean	sigma	value	mean	sigma	value	mean	sigma	mean	sigma
1	0.257617	0.00216832	1.5	0.394904	0.002154	2	0.420292	0.00177063	2.5	0.440406	0.00151038	3	0.413571	0.00192307	4	0.344766	0.00132036	5	0.2454	0.00110071	0.693584	0.000500796
0.99	0.217806	0.00190713	1.48	0.362776	0.002064	1.98	0.4399	0.00175293	2.49	0.452309	0.00191077	2.97	0.433588	0.00134629	3.96	0.386176	0.00181084	4.95	0.309722	0.00164503
0.98	0.173903	0.00151223	1.47	0.331301	0.001693	1.96	0.437103	0.00159809	2.48	0.458348	0.00154352	2.94	0.452286	0.00133647	3.92	0.416773	0.00126455	4.9	0.351343	0.00140633
0.97	0.124336	0.00146123	1.46	0.291074	0.001459	1.94	0.402559	0.00177046	2.47	0.467792	0.00138963	2.91	0.460412	0.0013986	3.88	0.437334	0.00137828	4.85	0.385948	0.00181197
0.96	0.0892106	0.00114834	1.44	0.201348	0.001273	1.92	0.333992	0.00182808	2.46	0.465803	0.00168554	2.88	0.440173	0.0013054	3.84	0.444836	0.00141816	4.8	0.412825	0.00155933
0.95	0.0595275	0.000954895	1.42	0.118619	0.000949	1.9	0.245429	0.001178	2.45	0.4738	0.00208368	2.85	0.401663	0.00188607	3.8	0.416586	0.00132926	4.75	0.409682	0.00153013
0.94	0.0366171	0.000698514	1.41	0.089503	0.000733	1.88	0.163028	0.000974842	2.44	0.478519	0.00154097	2.82	0.320976	0.00126056	3.76	0.356329	0.00127482	4.7	0.374629	0.0013448
0.93	0.0271587	0.000551176	1.39	0.046629	0.000537	1.86	0.104896	0.000820301	2.43	0.472475	0.00180885	2.79	0.225596	0.000886806	3.72	0.26381	0.000996592	4.65	0.312933	0.0014469
0.92	0.0165459	0.000483284	1.38	0.032989	0.00052	1.84	0.0619626	0.000693323	2.42	0.465653	0.00158547	2.76	0.142153	0.000802255	3.68	0.165021	0.000775643	4.6	0.212008	0.00140283
0.91	0.0120646	0.000407528	1.37	0.023482	0.000412	1.82	0.0342566	0.000446157	2.41	0.460684	0.00190102	2.73	0.0831372	0.000627771	3.64	0.0966693	0.000660863	4.55	0.131529	0.000712649
0.9	0.00685801	0.000328821	1.35	0.010468	0.000332	1.8	0.0225629	0.000356603	2.4	0.441301	0.00150375	2.7	0.0442868	0.00048678	3.6	0.0584017	0.000561358	4.5	0.0706742	0.000637253
0.88	0.00557108	0.000257701	1.32	0.00327	0.000267	1.76	0.00519719	0.000304082	2.39	0.420842	0.001486	2.64	0.0165556	0.000396359	3.52	0.0171245	0.000435837	4.4	0.0184752	0.000471553
0.86	0.00372906	0.000217906	1.29	-0.00102	0.000219	1.72	0.00114668	0.000256938	2.38	0.395905	0.00127522	2.58	0.00176012	0.000313775	3.44	0.00517867	0.000344055	4.3	0.00394849	0.000347774
0.84	0.00452446	0.000183805	1.26	0.000262	0.000191	1.68	0.0017365	0.000216787	2.37	0.363425	0.00148437	2.52	0.00184514	0.000257788	3.36	0.000101271	0.000258321	4.2	0.00273529	0.000263949
0.82	0.00321643	0.000186378	1.23	0.001009	0.000171	1.64	-0.000432125	0.000186208	2.36	0.325352	0.00124107	2.46	0.000357112	0.000216406	3.28	-0.000377206	0.000216509	4.1	-0.00149791	0.000218529
0.8	0.00456621	0.000168989	1.2	0.000381	0.000157	1.6	-0.00313397	0.000170575	2.35	0.288935	0.00132356	2.4	-0.00190917	0.000184686	3.2	-0.00263923	0.000190191	4	-0.00127083	0.000189966
0.7	-0.00311042	0.000147236	1.05	0.000108	0.000131	1.4	0.000523828	0.000123554	2.34	0.247787	0.00102651	2.1	-0.00111563	0.000125834	2.8	0.000246729	0.000136443	3.5	-0.0003088	0.000127126
									2.33	0.213461	0.000928952
									2.32	0.177966	0.00108941
									2.31	0.145423	0.000781526
									2.3	0.118615	0.000731962
									2.29	0.0960577	0.000616182
									2.28	0.0758319	0.000631717
									2.27	0.0591074	0.000553704
									2.26	0.0478222	0.0004998
									2.25	0.0364843	0.000458904
									2.24	0.0281211	0.000418751
									2.23	0.0205433	0.000420679
									2.22	0.0185847	0.000387668
									2.21	0.0129845	0.000358782
									2.2	0.0101846	0.000353066
									2.19	0.0107224	0.00033532
									2.18	0.0104513	0.000322594
									2.17	0.00775793	0.000304055
									2.16	0.00642607	0.000292995
									2.15	0.00417551	0.000289762
									2.14	0.00339539	0.00027235
									2.13	0.000877453	0.00026273
									2.12	0.00125242	0.000259955
									2.11	4.89666e-06	0.00024558
									2.1	-0.000483505	0.000229544
									2.09	-0.00140649	0.000228898
									2.08	-2.98251e-05	0.000222525
									2.07	0.000200052	0.000214873
									2.06	-0.00143635	0.00020776
									2.05	-0.00046771	0.000192792
									2.04	0.000148198	0.00020066
									2.03	-0.000932496	0.000183326
									2.02	6.72263e-05	0.000183871
									2.01	-0.000459429	0.000183652
									2	-0.000151919	0.000172005
									1.5	-0.00122055	0.000125038
									1	-3.24995e-05	6.0467e-05
									0.5	1.95524e-06	1.57702e-06
