# Supplementary material for: Predicting topological entanglement entropy in a Rydberg analogue simulator
Source: Nat Phys. 2025 Jul 28;21(8):1332–7. doi: 10.1038/s41567-025-02944-3 (PMC12343300; doi:10.1038/s41567-025-02944-3)
Supplement: Supplementary file 4 — Statistical source data. [file 41567_2025_2944_MOESM4_ESM.xlsx]

## Sheet: Sheet1
N=48	N=48	N=48	N=48	N=48	N=48	N=96	N=96	N=96	N=96	N=96	N=96	N=144	N=144	N=144	N=144	N=144	N=144	N=192	N=192	N=192	N=192	N=192	N=192
h	P_hex	Q_hex	P_vert	gamma	err_gamma	h	P_hex	Q_hex	P_vert	gamma	err_gamma	h	P_hex	Q_hex	Pvs	gamma	err_gamma	h	P_hex	Q_hex	P_vert	gamma	err_gamma
0	0.99668	0.999643	0.999365	0.698367	0.005986	0	0.994958	0.999866	0.99904	0.697945	0.005951	0	0.996216	0.999834	0.999306	0.698736	0.00592107	0	0.99472	0.99978	0.999034	0.697914	0.00595402
0.1	0.991113	0.999942	0.998006	0.696879	0.00612	0.1	0.993481	0.999914	0.998771	0.697093	0.005987	0.1	0.990885	0.999791	0.998326	0.69769	0.00601482	0.1	0.992664	0.9999	0.998702	0.697746	0.0059722
0.2	0.964282	0.998257	0.991764	0.67821	0.007114	0.2	0.972791	0.997066	0.994112	0.696286	0.006245	0.2	0.97312	0.998937	0.994971	0.696749	0.006259	0.2	0.970984	0.999243	0.994739	0.694989	0.00622549
0.25	0.895093	0.999628	0.977539	0.557336	0.008382	0.25	0.958276	0.99293	0.990149	0.695147	0.006592	0.25	0.957747	0.997402	0.991715	0.694592	0.00646831	0.25	0.968872	0.999025	0.994326	0.694638	0.00627384
0.3	0.519019	0.99949	0.884847	0.286808	0.01099	0.3	0.408679	0.999792	0.860673	0.228232	0.010371	0.3	0.395231	0.999707	0.856182	0.211502	0.0103214	0.3	0.279651	0.998002	0.809448	0.110308	0.00852718
0.4	0.061719	0.999525	0.620679	0.003759	0.003568	0.4	0.05769	0.999672	0.622522	0.004581	0.003533	0.4	0.0496175	0.999648	0.611355	0.00540157	0.00338457	0.4	0.0658264	0.999042	0.631342	0.00769182	0.00373419
0.5	0.022681	0.99994	0.498739	-0.00048	0.001992	0.5	0.016541	0.999963	0.502584	-0.00055	0.001992	0.5	0.01486	0.999739	0.498359	0.00131207	0.00196816	0.5	0.0171692	0.999414	0.503282	0.00165105	0.00203259
