# Supplementary material for: Predicting topological entanglement entropy in a Rydberg analogue simulator
Source: Nat Phys. 2025 Jul 28;21(8):1332–7. doi: 10.1038/s41567-025-02944-3 (PMC12343300; doi:10.1038/s41567-025-02944-3)
Supplement: Supplementary file 5 — Statistical source data. [file 41567_2025_2944_MOESM5_ESM.xlsx]

## Sheet: Sheet1
cubic	cubic	cubic	cubic	cubic	cubic	cubic	quadratic	quadratic	quadratic	quadratic	quadratic	quadratic	quadratic	linear	linear	linear	linear	linear	linear	linear
time	Delta	Omega	P	Q	PFM	QFM	time	Delta	Omega	P	Q	PFM	QFM	time	Delta	Omega	P	Q	PFM	QFM
0	-5.71429	0	1	0	1		0	-5.71429	0	1	0	1		0	-5.71429	0	1	0	1
0.01	-5.71429	0.02	0.999995	5.41e-22	1	0.562563	0.01	-5.71429	0.02	0.999995	5.4125e-22	1	0.562563	0.01	-5.71429	0.02	0.999995	5.4125e-22	1	0.562563
0.02	-5.71429	0.04	0.99993	5.99e-17	1	0.642309	0.02	-5.71429	0.04	0.99993	5.9947e-17	1	0.642309	0.02	-5.71429	0.04	0.99993	5.9947e-17	1	0.642309
0.03	-5.71429	0.06	0.999669	2.41e-14	1	0.761598	0.03	-5.71429	0.06	0.999669	2.41453e-14	1	0.761598	0.03	-5.71429	0.06	0.999669	2.41453e-14	1	0.761598
0.04	-5.71429	0.08	0.999053	8.8e-13	1	0.904485	0.04	-5.71429	0.08	0.999053	8.80075e-13	1	0.904485	0.04	-5.71429	0.08	0.999053	8.80075e-13	1	0.904485
0.05	-5.71429	0.1	0.997971	9.16e-12	1	1.03791	0.05	-5.71429	0.1	0.997971	9.15898e-12	1	1.03791	0.05	-5.71429	0.1	0.997971	9.15898e-12	1	1.03791
0.06	-5.71429	0.12	0.996421	4.76e-11	1	1.14331	0.06	-5.71429	0.12	0.996421	4.76113e-11	1	1.14331	0.06	-5.71429	0.12	0.996421	4.76113e-11	1	1.14331
0.07	-5.71429	0.14	0.994537	1.63e-10	1	1.21874	0.07	-5.71429	0.14	0.994537	1.62997e-10	1	1.21874	0.07	-5.71429	0.14	0.994537	1.62997e-10	1	1.21874
0.08	-5.71429	0.16	0.992571	4.15e-10	1	1.26602	0.08	-5.71429	0.16	0.992571	4.15371e-10	1	1.26602	0.08	-5.71429	0.16	0.992571	4.15371e-10	1	1.26602
0.09	-5.71429	0.18	0.990823	8.24e-10	1	1.28891	0.09	-5.71429	0.18	0.990823	8.24336e-10	1	1.28891	0.09	-5.71429	0.18	0.990823	8.24336e-10	1	1.28891
0.1	-5.71429	0.2	0.989547	1.31e-09	1	1.29211	0.1	-5.71429	0.2	0.989547	1.30723e-09	1	1.29211	0.1	-5.71429	0.2	0.989547	1.30723e-09	1	1.29211
0.11	-5.71429	0.22	0.988857	1.74e-09	1	1.27845	0.11	-5.71429	0.22	0.988857	1.7375e-09	1	1.27845	0.11	-5.71429	0.22	0.988857	1.7375e-09	1	1.27845
0.12	-5.71429	0.24	0.988665	2.07e-09	1	1.25233	0.12	-5.71429	0.24	0.988665	2.06891e-09	1	1.25233	0.12	-5.71429	0.24	0.988665	2.06891e-09	1	1.25233
0.13	-5.71429	0.26	0.988672	2.35e-09	1	1.22327	0.13	-5.71429	0.26	0.988672	2.34894e-09	1	1.22327	0.13	-5.71429	0.26	0.988672	2.34894e-09	1	1.22327
0.14	-5.71429	0.28	0.988425	2.71e-09	1	1.20411	0.14	-5.71429	0.28	0.988425	2.7097e-09	1	1.20411	0.14	-5.71429	0.28	0.988425	2.7097e-09	1	1.20411
0.15	-5.71429	0.3	0.987435	3.48e-09	1	1.20205	0.15	-5.71429	0.3	0.987435	3.48024e-09	1	1.20205	0.15	-5.71429	0.3	0.987435	3.48024e-09	1	1.20205
0.16	-5.71429	0.32	0.985311	5.42e-09	1	1.2058	0.16	-5.71429	0.32	0.985311	5.42378e-09	1	1.2058	0.16	-5.71429	0.32	0.985311	5.42378e-09	1	1.2058
0.17	-5.71429	0.34	0.981899	9.91e-09	1	1.20792	0.17	-5.71429	0.34	0.981899	9.90911e-09	1	1.20792	0.17	-5.71429	0.34	0.981899	9.90911e-09	1	1.20792
0.18	-5.71429	0.36	0.977354	1.88e-08	1.00001	1.215	0.18	-5.71429	0.36	0.977354	1.88244e-08	1.00001	1.215	0.18	-5.71429	0.36	0.977354	1.88244e-08	1.00001	1.215
0.19	-5.71429	0.38	0.972129	3.41e-08	1.00001	1.22785	0.19	-5.71429	0.38	0.972129	3.40736e-08	1.00001	1.22785	0.19	-5.71429	0.38	0.972129	3.40736e-08	1.00001	1.22785
0.2	-5.71429	0.4	0.966883	5.62e-08	1.00002	1.24216	0.2	-5.71429	0.4	0.966883	5.61972e-08	1.00002	1.24216	0.2	-5.71429	0.4	0.966883	5.61972e-08	1.00002	1.24216
0.21	-5.71429	0.42	0.962312	8.26e-08	1.00002	1.25372	0.21	-5.71429	0.42	0.962312	8.25764e-08	1.00002	1.25372	0.21	-5.71429	0.42	0.962312	8.25764e-08	1.00002	1.25372
0.22	-5.71429	0.44	0.958965	1.08e-07	1.00003	1.25886	0.22	-5.71429	0.44	0.958965	1.07956e-07	1.00003	1.25886	0.22	-5.71429	0.44	0.958965	1.07956e-07	1.00003	1.25886
0.23	-5.71429	0.46	0.957075	1.28e-07	1.00003	1.25536	0.23	-5.71429	0.46	0.957075	1.279e-07	1.00003	1.25536	0.23	-5.71429	0.46	0.957075	1.279e-07	1.00003	1.25536
0.24	-5.71429	0.48	0.956468	1.41e-07	1.00003	1.24413	0.24	-5.71429	0.48	0.956468	1.41157e-07	1.00003	1.24413	0.24	-5.71429	0.48	0.956468	1.41157e-07	1.00003	1.24413
0.25	-5.71429	0.5	0.95657	1.5e-07	1.00003	1.22941	0.25	-5.71429	0.5	0.95657	1.49581e-07	1.00003	1.22941	0.25	-5.71429	0.5	0.95657	1.49581e-07	1.00003	1.22941
0.26	-5.71429	0.52	0.956526	1.58e-07	1.00002	1.21744	0.26	-5.71429	0.52	0.956526	1.58001e-07	1.00003	1.21744	0.26	-5.71429	0.52	0.956526	1.58001e-07	1.00003	1.21744
0.27	-5.71429	0.54	0.955417	1.75e-07	1.00003	1.21278	0.27	-5.71429	0.54	0.955417	1.74818e-07	1.00003	1.21278	0.27	-5.71429	0.54	0.955417	1.74818e-07	1.00003	1.21278
0.28	-5.71429	0.56	0.952514	2.12e-07	1.00003	1.21397	0.28	-5.71429	0.56	0.952514	2.12202e-07	1.00003	1.21397	0.28	-5.71429	0.56	0.952514	2.12202e-07	1.00003	1.21397
0.29	-5.71429	0.58	0.9475	2.86e-07	1.00004	1.21654	0.29	-5.71429	0.58	0.9475	2.8562e-07	1.00004	1.21654	0.29	-5.71429	0.58	0.9475	2.8562e-07	1.00004	1.21654
0.3	-5.71429	0.6	0.94059	4.12e-07	1.00005	1.21938	0.3	-5.71429	0.6	0.94059	4.12011e-07	1.00005	1.21938	0.3	-5.71429	0.6	0.94059	4.12011e-07	1.00005	1.21938
0.31	-5.71429	0.62	0.932509	6.02e-07	1.00007	1.22409	0.31	-5.71429	0.62	0.932509	6.02406e-07	1.00007	1.22409	0.31	-5.71429	0.62	0.932509	6.02406e-07	1.00007	1.22409
0.32	-5.71429	0.64	0.92432	8.48e-07	1.00008	1.2312	0.32	-5.71429	0.64	0.92432	8.47686e-07	1.00009	1.23119	0.32	-5.71429	0.64	0.92432	8.47686e-07	1.00009	1.23119
0.33	-5.71429	0.66	0.917151	1.11e-06	1.00011	1.23851	0.33	-5.71429	0.66	0.917151	1.11197e-06	1.00011	1.23851	0.33	-5.71429	0.66	0.917151	1.11197e-06	1.00011	1.23851
0.34	-5.71429	0.68	0.911894	1.35e-06	1.00012	1.24243	0.34	-5.71429	0.68	0.911894	1.3486e-06	1.00012	1.24243	0.34	-5.71429	0.68	0.911894	1.3486e-06	1.00012	1.24243
0.35	-5.71429	0.7	0.90895	1.52e-06	1.00013	1.24063	0.35	-5.71429	0.7	0.90895	1.52396e-06	1.00013	1.24063	0.35	-5.71429	0.7	0.90895	1.52396e-06	1.00013	1.24063
0.36	-5.71429	0.72	0.908086	1.63e-06	1.00013	1.23338	0.36	-5.71429	0.72	0.908086	1.6288e-06	1.00013	1.23338	0.36	-5.71429	0.72	0.908086	1.6288e-06	1.00013	1.23338
0.37	-5.71429	0.74	0.908454	1.68e-06	1.00012	1.22348	0.37	-5.71429	0.74	0.908454	1.68052e-06	1.00012	1.22348	0.37	-5.71429	0.74	0.908454	1.68052e-06	1.00012	1.22348
0.38	-5.71429	0.76	0.908785	1.72e-06	1.00012	1.21511	0.38	-5.71429	0.76	0.908785	1.7236e-06	1.00012	1.21511	0.38	-5.71429	0.76	0.908785	1.7236e-06	1.00012	1.21511
0.39	-5.71429	0.78	0.90772	1.82e-06	1.00012	1.21135	0.39	-5.71429	0.78	0.90772	1.82476e-06	1.00012	1.21135	0.39	-5.71429	0.78	0.90772	1.82476e-06	1.00012	1.21135
0.4	-5.71429	0.8	0.904197	2.06e-06	1.00013	1.21161	0.4	-5.71429	0.8	0.904197	2.063e-06	1.00013	1.21161	0.4	-5.71429	0.8	0.904197	2.063e-06	1.00013	1.21161
0.41	-5.71429	0.82	0.897779	2.52e-06	1.00015	1.21316	0.41	-5.71429	0.82	0.897779	2.52115e-06	1.00015	1.21316	0.41	-5.71429	0.82	0.897779	2.52115e-06	1.00015	1.21316
0.42	-5.71429	0.84	0.888815	3.27e-06	1.00018	1.2148	0.42	-5.71429	0.84	0.888815	3.26886e-06	1.00018	1.2148	0.42	-5.71429	0.84	0.888815	3.26886e-06	1.00018	1.2148
0.43	-5.71429	0.86	0.878371	4.32e-06	1.00022	1.21766	0.43	-5.71429	0.86	0.878371	4.31627e-06	1.00022	1.21766	0.43	-5.71429	0.86	0.878371	4.31627e-06	1.00022	1.21766
0.44	-5.71429	0.88	0.867953	5.56e-06	1.00027	1.22234	0.44	-5.71429	0.88	0.867953	5.561e-06	1.00027	1.22234	0.44	-5.71429	0.88	0.867953	5.561e-06	1.00027	1.22234
0.45	-5.71429	0.9	0.859104	6.8e-06	1.00032	1.22707	0.45	-5.71429	0.9	0.859104	6.80173e-06	1.00032	1.22707	0.45	-5.71429	0.9	0.859104	6.80173e-06	1.00032	1.22707
0.46	-5.71429	0.92	0.85297	7.83e-06	1.00035	1.22909	0.46	-5.71429	0.92	0.85297	7.82665e-06	1.00035	1.22909	0.46	-5.71429	0.92	0.85297	7.82665e-06	1.00035	1.22909
0.47	-5.71429	0.94	0.849966	8.5e-06	1.00037	1.22684	0.47	-5.71429	0.94	0.849966	8.50244e-06	1.00037	1.22684	0.47	-5.71429	0.94	0.849966	8.50244e-06	1.00037	1.22684
0.48	-5.71429	0.96	0.849618	8.82e-06	1.00036	1.22079	0.48	-5.71429	0.96	0.849618	8.8224e-06	1.00036	1.22079	0.48	-5.71429	0.96	0.849618	8.8224e-06	1.00036	1.22079
0.49	-5.71429	0.98	0.850642	8.92e-06	1.00034	1.2133	0.49	-5.71429	0.98	0.850642	8.91947e-06	1.00034	1.2133	0.49	-5.71429	0.98	0.850642	8.91947e-06	1.00034	1.2133
0.5	-5.55499	1	0.851275	9.04e-06	1.00033	1.20749	0.5	-5.71429	1	0.851275	9.03809e-06	1.00033	1.20749	0.5	-5.71429	1	0.851275	9.03809e-06	1.00033	1.20749
0.51	-5.35317	1	0.848551	9.74e-06	1.00034	1.20492	0.51	-5.71397	1	0.850046	9.33327e-06	1.00034	1.20723	0.51	-5.65214	1	0.849912	9.37054e-06	1.00034	1.20699
0.52	-5.15511	1	0.839789	1.15e-05	1.0004	1.20905	0.52	-5.71304	1	0.847044	9.68203e-06	1.00036	1.21354	0.52	-5.59	1	0.846015	9.94008e-06	1.00037	1.21265
0.53	-4.96076	1	0.824688	1.48e-05	1.0005	1.21592	0.53	-5.71149	1	0.843144	1.02892e-05	1.00039	1.21795	0.53	-5.52786	1	0.839899	1.1042e-05	1.00041	1.21727
0.54	-4.77011	1	0.804373	2.06e-05	1.00066	1.223	0.54	-5.70931	1	0.839452	1.1135e-05	1.00041	1.21827	0.54	-5.46571	1	0.832448	1.27468e-05	1.00045	1.21934
0.55	-4.5831	1	0.780865	2.92e-05	1.00088	1.23096	0.55	-5.70652	1	0.836972	1.1753e-05	1.00042	1.21767	0.55	-5.40357	1	0.824825	1.46504e-05	1.0005	1.22167
0.56	-4.39971	1	0.756453	4.04e-05	1.00117	1.24149	0.56	-5.7031	1	0.836351	1.17537e-05	1.00043	1.21942	0.56	-5.34143	1	0.818175	1.62161e-05	1.00056	1.2266
0.57	-4.2199	1	0.733169	5.32e-05	1.0015	1.25266	0.57	-5.69906	1	0.83773	1.14172e-05	1.00042	1.21949	0.57	-5.27929	1	0.813347	1.74303e-05	1.0006	1.23041
0.58	-4.04363	1	0.712443	6.72e-05	1.00185	1.26145	0.58	-5.6944	1	0.840679	1.09218e-05	1.0004	1.21728	0.58	-5.21714	1	0.810692	1.82788e-05	1.00063	1.23179
0.59	-3.87087	1	0.694942	8.17e-05	1.00217	1.2673	0.59	-5.68912	1	0.844302	1.02516e-05	1.00038	1.21449	0.59	-5.155	1	0.809986	1.85876e-05	1.00063	1.23149
0.6	-3.70159	1	0.680583	9.57e-05	1.00244	1.27063	0.6	-5.68321	1	0.847497	9.59347e-06	1.00036	1.21287	0.6	-5.09286	1	0.810518	1.8439e-05	1.00062	1.23053
0.61	-3.53573	1	0.668677	0.000109	1.00268	1.27248	0.61	-5.67669	1	0.849274	9.35108e-06	1.00034	1.20978	0.61	-5.03071	1	0.811279	1.832e-05	1.00061	1.22862
0.62	-3.37328	1	0.658123	0.000122	1.0029	1.2734	0.62	-5.66954	1	0.849029	9.5253e-06	1.00034	1.20749	0.62	-4.96857	1	0.811203	1.86211e-05	1.0006	1.22552
0.63	-3.2142	1	0.647616	0.000136	1.00313	1.27322	0.63	-5.66177	1	0.846732	9.82717e-06	1.00036	1.2118	0.63	-4.90643	1	0.809417	1.92177e-05	1.00062	1.22598
0.64	-3.05844	1	0.635838	0.000154	1.00341	1.27292	0.64	-5.65339	1	0.842955	1.03752e-05	1.00039	1.21702	0.64	-4.84429	1	0.805456	2.02342e-05	1.00066	1.22965
0.65	-2.90598	1	0.621636	0.000177	1.00379	1.27361	0.65	-5.64438	1	0.838675	1.12832e-05	1.00042	1.21878	0.65	-4.78214	1	0.799349	2.20739e-05	1.00072	1.23342
0.66	-2.75677	1	0.604165	0.000207	1.00432	1.27544	0.66	-5.63474	1	0.834963	1.22154e-05	1.00043	1.2185	0.66	-4.72	1	0.791565	2.49356e-05	1.00079	1.23549
0.67	-2.61079	1	0.582982	0.000248	1.00504	1.27796	0.67	-5.62449	1	0.832701	1.26035e-05	1.00045	1.22085	0.67	-4.65786	1	0.78287	2.83974e-05	1.00087	1.23778
0.68	-2.468	1	0.558051	0.000305	1.00599	1.28032	0.68	-5.61361	1	0.832379	1.25516e-05	1.00046	1.22231	0.68	-4.59571	1	0.774156	3.18221e-05	1.00096	1.24213
0.69	-2.32835	1	0.5297	0.000384	1.00722	1.2821	0.69	-5.60212	1	0.833953	1.23049e-05	1.00045	1.22095	0.69	-4.53357	1	0.76627	3.51445e-05	1.00106	1.24611
0.7	-2.19183	1	0.498539	0.00049	1.0088	1.28379	0.7	-5.59	1	0.83684	1.18103e-05	1.00043	1.21811	0.7	-4.47143	1	0.759839	3.82889e-05	1.00114	1.24883
0.71	-2.05838	1	0.465361	0.000629	1.01082	1.28568	0.71	-5.57726	1	0.840081	1.10852e-05	1.0004	1.21637	0.71	-4.40929	1	0.75516	4.0856e-05	1.0012	1.25044
0.72	-1.92797	1	0.431054	0.000806	1.01335	1.28749	0.72	-5.5639	1	0.842611	1.05406e-05	1.00039	1.21523	0.72	-4.34714	1	0.752159	4.24659e-05	1.00124	1.25148
0.73	-1.80058	1	0.3965	0.00103	1.01644	1.28887	0.73	-5.54992	1	0.84355	1.05284e-05	1.00038	1.21137	0.73	-4.285	1	0.750432	4.33141e-05	1.00126	1.25224
0.74	-1.67616	1	0.362498	0.001308	1.02014	1.28958	0.74	-5.53531	1	0.84244	1.07921e-05	1.00038	1.21167	0.74	-4.22286	1	0.749332	4.41835e-05	1.00127	1.2512
0.75	-1.55467	1	0.329706	0.001646	1.02449	1.28948	0.75	-5.52009	1	0.839402	1.12364e-05	1.00041	1.2163	0.75	-4.16071	1	0.748077	4.53971e-05	1.00127	1.24937
0.76	-1.43609	1	0.298618	0.002051	1.0295	1.2886	0.76	-5.50424	1	0.835086	1.20439e-05	1.00044	1.22041	0.76	-4.09857	1	0.745905	4.68995e-05	1.0013	1.24886
0.77	-1.32037	1	0.269561	0.002524	1.03521	1.28697	0.77	-5.48777	1	0.830458	1.31993e-05	1.00047	1.22118	0.77	-4.03643	1	0.742227	4.89317e-05	1.00135	1.25025
0.78	-1.20748	1	0.242712	0.003068	1.0416	1.28456	0.78	-5.47069	1	0.826515	1.41467e-05	1.00049	1.22294	0.78	-3.97429	1	0.736722	5.21035e-05	1.00144	1.2527
0.79	-1.09739	1	0.21812	0.003687	1.04866	1.28129	0.79	-5.45297	1	0.824057	1.46018e-05	1.00052	1.2254	0.79	-3.91214	1	0.729363	5.69792e-05	1.00155	1.25465
0.8	-0.99005	1	0.195733	0.004388	1.05639	1.2772	0.8	-5.43464	1	0.823497	1.47412e-05	1.00052	1.2258	0.8	-3.85	1	0.720391	6.33609e-05	1.00168	1.25692
0.81	-0.88544	1	0.175416	0.005174	1.06482	1.27241	0.81	-5.41569	1	0.82474	1.45799e-05	1.00051	1.22437	0.81	-3.78786	1	0.710257	7.07773e-05	1.00185	1.26019
0.82	-0.78352	1	0.156984	0.006051	1.07403	1.26702	0.82	-5.39611	1	0.827201	1.40143e-05	1.00049	1.2225	0.82	-3.72571	1	0.699549	7.92153e-05	1.00204	1.26346
0.83	-0.68424	1	0.14023	0.00702	1.08415	1.2612	0.83	-5.37592	1	0.829973	1.32436e-05	1.00047	1.22227	0.83	-3.66357	1	0.688889	8.86798e-05	1.00224	1.26631
0.84	-0.58759	1	0.124945	0.008086	1.09538	1.25504	0.84	-5.3551	1	0.832059	1.28802e-05	1.00045	1.21916	0.84	-3.60143	1	0.678828	9.87377e-05	1.00245	1.2687
0.85	-0.49351	1	0.11094	0.009257	1.10798	1.24862	0.85	-5.33366	1	0.832622	1.29698e-05	1.00044	1.2159	0.85	-3.53929	1	0.669774	0.000108374	1.00265	1.27106
0.86	-0.40198	1	0.098058	0.010548	1.12226	1.24192	0.86	-5.3116	1	0.831215	1.32499e-05	1.00046	1.2173	0.86	-3.47714	1	0.661954	0.000116694	1.00283	1.27384
0.87	-0.31296	1	0.086172	0.011977	1.1386	1.23491	0.87	-5.28892	1	0.827916	1.37885e-05	1.00049	1.22211	0.87	-3.415	1	0.655402	0.000123992	1.003	1.27602
0.88	-0.22642	1	0.07519	0.013567	1.15749	1.22758	0.88	-5.26561	1	0.823284	1.4885e-05	1.00052	1.22508	0.88	-3.35286	1	0.649952	0.000131034	1.00312	1.27682
0.89	-0.14231	1	0.065048	0.015336	1.17956	1.2199	0.89	-5.24169	1	0.81817	1.63924e-05	1.00056	1.22564	0.89	-3.29071	1	0.645261	0.000138046	1.00322	1.27666
0.9	-0.0606	1	0.055707	0.017305	1.20562	1.21184	0.9	-5.21714	1	0.813498	1.76433e-05	1.00059	1.22828	0.9	-3.22857	1	0.640862	0.000144913	1.00331	1.27627
0.91	0.01874	1	0.047148	0.019492	1.23675	1.20339	0.91	-5.19197	1	0.810065	1.84564e-05	1.00062	1.23102	0.91	-3.16643	1	0.636244	0.000151738	1.00342	1.27643
0.92	0.095749	1	0.039363	0.021917	1.27436	1.19451	0.92	-5.16619	1	0.808359	1.89525e-05	1.00064	1.2322	0.92	-3.10429	1	0.630929	0.000159436	1.00357	1.2772
0.93	0.170463	1	0.03235	0.0246	1.32038	1.18519	0.93	-5.13977	1	0.808434	1.90941e-05	1.00064	1.23134	0.93	-3.04214	1	0.624522	0.000169408	1.00375	1.27796
0.94	0.242917	1	0.026101	0.027564	1.37756	1.17543	0.94	-5.11274	1	0.809897	1.86808e-05	1.00063	1.23038	0.94	-2.98	1	0.616752	0.000182328	1.00398	1.27886
0.95	0.313147	1	0.020603	0.030829	1.45006	1.16524	0.95	-5.08509	1	0.81202	1.79838e-05	1.00061	1.22978	0.95	-2.91786	1	0.60749	0.000198233	1.00426	1.28033
0.96	0.381189	1	0.015827	0.034405	1.54453	1.15467	0.96	-5.05681	1	0.813907	1.76028e-05	1.00058	1.22705	0.96	-2.85571	1	0.596765	0.000217365	1.00461	1.28227
0.97	0.447078	1	0.01173	0.03829	1.67252	1.14382	0.97	-5.02792	1	0.814697	1.76035e-05	1.00057	1.22452	0.97	-2.79357	1	0.584749	0.000240413	1.00502	1.28437
0.98	0.510851	1	0.00826	0.042466	1.85631	1.13277	0.98	-4.9984	1	0.813785	1.78357e-05	1.00059	1.22496	0.98	-2.73143	1	0.571721	0.000268297	1.00549	1.2862
0.99	0.572542	1	0.005354	0.046908	2.14642	1.12162	0.99	-4.96826	1	0.810979	1.84059e-05	1.00062	1.22865	0.99	-2.66929	1	0.558019	0.000301238	1.00601	1.28764
1	0.632187	1	0.002947	0.05158	2.69397	1.11047	1	-4.9375	1	0.806533	1.97339e-05	1.00066	1.23078	1	-2.60714	1	0.543994	0.000338057	1.0066	1.28933
1.01	0.689822	1	0.000968	0.056439	4.37843	1.09943	1.01	-4.90612	1	0.801035	2.16749e-05	1.0007	1.23175	1.01	-2.545	1	0.529987	0.000377373	1.00724	1.29145
1.02	0.745483	1	-0.00065	0.061445	2.6e-15	1.08857	1.02	-4.87411	1	0.795265	2.35658e-05	1.00075	1.23484	1.02	-2.48286	1	0.516299	0.000418806	1.00794	1.2936
1.03	0.799205	1	-0.00196	0.066552	4.24e-16	1.07799	1.03	-4.84149	1	0.790031	2.51856e-05	1.0008	1.23829	1.03	-2.42071	1	0.503172	0.000462622	1.00865	1.29541
1.04	0.851024	1	-0.00304	0.071709	1.06e-16	1.06777	1.04	-4.80824	1	0.786003	2.66192e-05	1.00085	1.24052	1.04	-2.35857	1	0.490756	0.00050899	1.00936	1.2967
1.05	0.900976	1	-0.00392	0.07686	1.95e-16	1.05797	1.05	-4.77438	1	0.783564	2.77904e-05	1.00087	1.24065	1.05	-2.29643	1	0.479105	0.000557363	1.01006	1.29745
1.06	0.949096	1	-0.00466	0.081943	2.7e-17	1.04865	1.06	-4.73989	1	0.782732	2.82217e-05	1.00088	1.24059	1.06	-2.23429	1	0.468173	0.000606433	1.01074	1.29798
1.07	0.995419	1	-0.00529	0.0869	2.32e-16	1.03987	1.07	-4.70478	1	0.783177	2.78907e-05	1.00088	1.24112	1.07	-2.17214	1	0.457839	0.000655545	1.01142	1.29848
1.08	1.03998	1	-0.00583	0.091683	6.08e-18	1.03163	1.08	-4.66904	1	0.784293	2.74825e-05	1.00086	1.24018	1.08	-2.11	1	0.447922	0.000705903	1.01211	1.2988
1.09	1.08282	1	-0.00631	0.096257	1.59e-17	1.02397	1.09	-4.63269	1	0.78531	2.74034e-05	1.00084	1.23784	1.09	-2.04786	1	0.438197	0.000759665	1.01281	1.29882
1.1	1.12397	1	-0.00673	0.100607	7.52e-17	1.01688	1.1	-4.59571	1	0.785457	2.75975e-05	1.00084	1.23598	1.1	-1.98571	1	0.428419	0.000818648	1.01355	1.29861
1.11	1.16347	1	-0.00711	0.104733	8.68e-19	1.01036	1.11	-4.55812	1	0.784147	2.79799e-05	1.00085	1.23712	1.11	-1.92357	1	0.418337	0.000883999	1.01437	1.2983
1.12	1.20135	1	-0.00745	0.108651	3.18e-17	1.00438	1.12	-4.5199	1	0.781106	2.90118e-05	1.00089	1.23945	1.12	-1.86143	1	0.407727	0.000956545	1.0153	1.2981
1.13	1.23764	1	-0.00775	0.11238	7.34e-17	0.998896	1.13	-4.48106	1	0.776402	3.10854e-05	1.00094	1.24063	1.13	-1.79929	1	0.39642	0.00103783	1.01637	1.29809
1.14	1.27239	1	-0.00801	0.115941	5.34e-17	0.993868	1.14	-4.4416	1	0.770393	3.38353e-05	1.00101	1.24258	1.14	-1.73714	1	0.384309	0.00113116	1.0176	1.29808
1.15	1.30563	1	-0.00826	0.119356	8.74e-19	0.989233	1.15	-4.40152	1	0.763652	3.68216e-05	1.00109	1.24564	1.15	-1.675	1	0.371355	0.00124069	1.01901	1.29783
1.16	1.3374	1	-0.00848	0.122648	1.37e-17	0.984923	1.16	-4.36081	1	0.756857	3.99347e-05	1.00117	1.24894	1.16	-1.61286	1	0.357581	0.0013696	1.02063	1.29731
1.17	1.36772	1	-0.00868	0.125846	1.38e-18	0.980864	1.17	-4.31949	1	0.75066	4.32648e-05	1.00125	1.25097	1.17	-1.55071	1	0.343064	0.00151972	1.02247	1.2966
1.18	1.39664	1	-0.00888	0.128982	-3.6e-18	0.976985	1.18	-4.27754	1	0.745556	4.6386e-05	1.00132	1.25207	1.18	-1.48857	1	0.327924	0.00169231	1.02456	1.29575
1.19	1.42419	1	-0.00907	0.132097	7.7e-18	0.973216	1.19	-4.23498	1	0.741809	4.8478e-05	1.00138	1.25403	1.19	-1.42643	1	0.31232	0.00188902	1.02694	1.29479
1.2	1.45041	1	-0.00926	0.13523	2.02e-17	0.969493	1.2	-4.19179	1	0.739429	4.95807e-05	1.00142	1.25573	1.2	-1.36429	1	0.296438	0.00211264	1.02961	1.29368
1.21	1.47534	1	-0.00945	0.138419	5.82e-18	0.965756	1.21	-4.14798	1	0.738173	5.03542e-05	1.00144	1.25592	1.21	-1.30214	1	0.280471	0.00236712	1.03258	1.29227
1.22	1.499	1	-0.00963	0.14169	4.79e-17	0.961956	1.22	-4.10354	1	0.737568	5.1247e-05	1.00143	1.25446	1.22	-1.24	1	0.264604	0.00265579	1.03586	1.29052
1.23	1.52144	1	-0.00981	0.145055	3.57e-18	0.958053	1.23	-4.05849	1	0.736998	5.2161e-05	1.00142	1.25258	1.23	-1.17786	1	0.249001	0.00297939	1.03947	1.28851
1.24	1.54268	1	-0.00996	0.14851	3.64e-17	0.95402	1.24	-4.01281	1	0.735831	5.28981e-05	1.00144	1.25267	1.24	-1.11571	1	0.2338	0.00333655	1.04343	1.28635
1.25	1.56278	1	-0.0101	0.152038	4.05e-18	0.949843	1.25	-3.96652	1	0.733541	5.41023e-05	1.00147	1.25401	1.25	-1.05357	1	0.219111	0.00372588	1.04775	1.28405
1.26	1.58175	1	-0.01021	0.155619	5.44e-17	0.945521	1.26	-3.9196	1	0.729792	5.65897e-05	1.00154	1.25506	1.26	-0.991429	1	0.205016	0.00414738	1.05244	1.2816
1.27	1.59964	1	-0.0103	0.159226	3.31e-18	0.941069	1.27	-3.87206	1	0.724471	6.04648e-05	1.00162	1.2561	1.27	-0.929286	1	0.191571	0.004603	1.05749	1.27893
1.28	1.61648	1	-0.01035	0.162836	-9.4e-18	0.936519	1.28	-3.8239	1	0.717687	6.53755e-05	1.00173	1.25788	1.28	-0.867143	1	0.178803	0.0050961	1.0629	1.27599
1.29	1.63232	1	-0.01038	0.166425	3.68e-18	0.931914	1.29	-3.77512	1	0.709757	7.1087e-05	1.00186	1.26072	1.29	-0.805	1	0.166707	0.00562967	1.06865	1.27274
1.3	1.64717	1	-0.01038	0.169967	3.22e-17	0.927308	1.3	-3.72571	1	0.701138	7.79138e-05	1.00201	1.2633	1.3	-0.742857	1	0.155254	0.0062049	1.07479	1.26923
1.31	1.66109	1	-0.01036	0.173433	2.34e-17	0.92276	1.31	-3.67569	1	0.692335	8.58957e-05	1.00217	1.26506	1.31	-0.680714	1	0.144398	0.00682211	1.08135	1.26551
1.32	1.6741	1	-0.01032	0.176784	3.66e-17	0.918329	1.32	-3.62504	1	0.68382	9.40973e-05	1.00234	1.26731	1.32	-0.618571	1	0.134079	0.00748353	1.08841	1.26159
1.33	1.68625	1	-0.01026	0.179975	1.73e-17	0.914073	1.33	-3.57378	1	0.67598	0.000101636	1.00251	1.27009	1.33	-0.556429	1	0.124239	0.00819492	1.09604	1.25747
1.34	1.69756	1	-0.01019	0.18296	1.85e-17	0.910045	1.34	-3.52189	1	0.669078	0.000108381	1.00267	1.27269	1.34	-0.494286	1	0.114821	0.00896528	1.10437	1.25312
1.35	1.70807	1	-0.0101	0.185694	3.22e-17	0.906292	1.35	-3.46938	1	0.663222	0.000114778	1.00281	1.27437	1.35	-0.432143	1	0.105774	0.00980578	1.11351	1.24854
1.36	1.71782	1	-0.01001	0.188146	7.15e-18	0.902857	1.36	-3.41624	1	0.658338	0.000121167	1.00292	1.2746	1.36	-0.37	1	0.097053	0.0107281	1.12365	1.2437
1.37	1.72684	1	-0.00992	0.190296	-1.3e-18	0.899776	1.37	-3.36249	1	0.654181	0.000127041	1.003	1.27436	1.37	-0.307857	1	0.0886262	0.0117427	1.13502	1.2386
1.38	1.73518	1	-0.00982	0.192143	2.02e-19	0.897082	1.38	-3.30811	1	0.650381	0.000132023	1.00308	1.27467	1.38	-0.245714	1	0.0804734	0.0128588	1.14791	1.23324
1.39	1.74285	1	-0.00973	0.193695	4.13e-17	0.894797	1.39	-3.25312	1	0.646505	0.000136925	1.00317	1.27524	1.39	-0.183571	1	0.0725905	0.0140866	1.16266	1.22763
1.4	1.74991	1	-0.00964	0.19497	1.39e-17	0.892933	1.4	-3.1975	1	0.642121	0.000143005	1.00328	1.27569	1.4	-0.121429	1	0.0649884	0.0154411	1.17966	1.2217
1.41	1.75639	1	-0.00956	0.195986	2.57e-17	0.891489	1.41	-3.14126	1	0.63684	0.000151068	1.00341	1.27599	1.41	-0.0592857	1	0.0576912	0.0169417	1.19938	1.21541
1.42	1.76232	1	-0.0095	0.196761	1.83e-17	0.890452	1.42	-3.0844	1	0.630363	0.00016114	1.00358	1.27656	1.42	0.00285714	1	0.0507305	0.018611	1.2224	1.20869
1.43	1.76773	1	-0.00946	0.197312	1.77e-17	0.889793	1.43	-3.02692	1	0.622524	0.000172952	1.00381	1.27815	1.43	0.065	1	0.0441408	0.0204716	1.24948	1.20153
1.44	1.77267	1	-0.00944	0.197654	3.55e-17	0.889478	1.44	-2.96881	1	0.613309	0.000187165	1.00409	1.28031	1.44	0.127143	1	0.0379548	0.0225435	1.28162	1.1939
1.45	1.77717	1	-0.00945	0.197806	1.04e-17	0.889463	1.45	-2.91009	1	0.602841	0.000205051	1.00442	1.28208	1.45	0.189286	1	0.0321999	0.0248427	1.32023	1.18582
1.46	1.78126	1	-0.00948	0.197798	4.22e-17	0.8897	1.46	-2.85074	1	0.591334	0.000227106	1.0048	1.28346	1.46	0.251429	1	0.0268972	0.027381	1.36731	1.17731
1.47	1.78499	1	-0.00953	0.197667	-1e-18	0.890141	1.47	-2.79078	1	0.579062	0.00025281	1.00522	1.2849	1.47	0.313571	1	0.0220603	0.0301689	1.42579	1.16841
1.48	1.78837	1	-0.00959	0.197456	2.12e-17	0.890736	1.48	-2.73019	1	0.566326	0.000281204	1.00569	1.28674	1.48	0.375714	1	0.0176947	0.0332183	1.50011	1.15914
1.49	1.79147	1	-0.00967	0.197209	1.54e-17	0.891436	1.49	-2.66898	1	0.553429	0.000311788	1.00621	1.289	1.49	0.437857	1	0.0137971	0.0365428	1.5975	1.14954
1.5	1.79429	1	-0.00974	0.196966	1.77e-17	0.892193	1.5	-2.60714	1	0.540649	0.000345087	1.00677	1.29105	1.5	0.5	1	0.010355	0.0401554	1.73071	1.13965
1.51	1.79689	1	-0.0098	0.196757	1.41e-17	0.892958	1.51	-2.54469	1	0.528204	0.000381444	1.00734	1.29256	1.51	0.562143	1	0.00734729	0.0440647	1.92512	1.12951
1.52	1.7993	1	-0.00984	0.196601	1.31e-17	0.893687	1.52	-2.48161	1	0.516228	0.000419874	1.00794	1.29389	1.52	0.624286	1	0.0047449	0.0482732	2.24112	1.11916
1.53	1.80156	1	-0.00985	0.196505	2.74e-17	0.894343	1.53	-2.41792	1	0.504768	0.000459098	1.00855	1.2952	1.53	0.686429	1	0.0025133	0.052777	2.8769	1.10865
1.54	1.80369	1	-0.00983	0.19647	2.46e-18	0.894897	1.54	-2.3536	1	0.493792	0.000498858	1.00918	1.29637	1.54	0.748571	1	0.000614723	0.0575666	5.42821	1.09802
1.55	1.80574	1	-0.00978	0.196495	-3.2e-18	0.895329	1.55	-2.28866	1	0.483201	0.000540221	1.0098	1.29722	1.55	0.810714	1	-0.000989511	0.062631	1.21867e-15	1.08729
1.56	1.80774	1	-0.0097	0.196586	1.25e-17	0.895631	1.56	-2.2231	1	0.472835	0.000585189	1.01043	1.29755	1.56	0.872857	1	-0.00233722	0.0679626	6.86603e-17	1.07649
1.57	1.80973	1	-0.00958	0.19675	3.37e-17	0.895803	1.57	-2.15692	1	0.462481	0.000635345	1.01108	1.29732	1.57	0.935	1	-0.00346422	0.0735603	4.21987e-16	1.06564
1.58	1.81174	1	-0.00943	0.196996	1.28e-17	0.895855	1.58	-2.09011	1	0.451898	0.000690832	1.01177	1.29697	1.58	0.997143	1	-0.00440374	0.0794296	5.99538e-18	1.05475
1.59	1.81381	1	-0.00925	0.197331	7.8e-18	0.895802	1.59	-2.02269	1	0.440847	0.00075161	1.01256	1.29689	1.59	1.05929	1	-0.00518601	0.0855788	-8.44554e-18	1.04384
1.6	1.81597	1	-0.00905	0.197754	1.05e-17	0.895659	1.6	-1.95464	1	0.429123	0.000819207	1.01346	1.29709	1.6	1.12143	1	-0.00583809	0.0920153	8.99178e-17	1.03289
1.61	1.81826	1	-0.00884	0.198257	6.89e-18	0.895441	1.61	-1.88598	1	0.416573	0.000896793	1.01452	1.29738	1.61	1.18357	1	-0.00638364	0.0987444	5.06655e-18	1.02192
1.62	1.82072	1	-0.00863	0.198824	9.55e-18	0.89516	1.62	-1.81669	1	0.403104	0.000988264	1.01574	1.29755	1.62	1.24571	1	-0.0068428	0.105769	-2.4325e-17	1.01091
1.63	1.82338	1	-0.00842	0.19943	2.33e-18	0.894825	1.63	-1.74678	1	0.38868	0.0010971	1.01716	1.29741	1.63	1.30786	1	-0.00723222	0.113095	4.44624e-17	0.999842
1.64	1.82628	1	-0.00822	0.200055	1.99e-18	0.894445	1.64	-1.67624	1	0.373323	0.00122542	1.0188	1.29705	1.64	1.37	1	-0.00756532	0.12073	3.69844e-17	0.988696
1.65	1.82944	1	-0.00804	0.20068	1.83e-17	0.894025	1.65	-1.60509	1	0.357111	0.00137485	1.02069	1.2966	1.65	1.43214	1	-0.00785278	0.128692	4.31923e-19	0.977447
1.66	1.83292	1	-0.0079	0.201299	1.6e-17	0.893572	1.66	-1.53331	1	0.340175	0.00154857	1.02287	1.29597	1.66	1.49429	1	-0.00810315	0.137009	2.20813e-18	0.966068
1.67	1.83674	1	-0.0078	0.201914	3.8e-17	0.893091	1.67	-1.46092	1	0.322683	0.00175169	1.02535	1.29496	1.67	1.55643	1	-0.00832329	0.145718	6.34658e-18	0.954528
1.68	1.84093	1	-0.00775	0.202532	9.47e-18	0.892588	1.68	-1.3879	1	0.304822	0.00198955	1.02817	1.29353	1.68	1.61857	1	-0.00851866	0.154856	3.04532e-17	0.942794
1.69	1.84555	1	-0.00776	0.203162	2.35e-18	0.892063	1.69	-1.31426	1	0.28678	0.0022664	1.03136	1.29172	1.69	1.68071	1	-0.00869323	0.164456	1.46878e-17	0.930833
1.7	1.85061	1	-0.00783	0.203812	4.45e-18	0.891512	1.7	-1.24	1	0.268734	0.00258492	1.03496	1.28962	1.7	1.74286	1	-0.00884906	0.174547	3.6215e-17	0.91861
1.71	1.85616	1	-0.00797	0.204483	4.4e-17	0.890923	1.71	-1.16512	1	0.250844	0.00294671	1.03903	1.28732	1.71	1.805	1	-0.00898561	0.185144	2.10924e-17	0.90609
1.72	1.86223	1	-0.00817	0.205179	-4.9e-18	0.890278	1.72	-1.08961	1	0.233253	0.00335414	1.04362	1.28486	1.72	1.86714	1	-0.00909886	0.196259	3.58831e-18	0.89324
1.73	1.86886	1	-0.00843	0.205901	1.65e-17	0.889558	1.73	-1.01349	1	0.216084	0.00381265	1.04878	1.28211	1.73	1.92929	1	-0.00918025	0.207897	1.40944e-18	0.880034
1.74	1.87608	1	-0.00874	0.206659	6.06e-17	0.888735	1.74	-0.936743	1	0.199437	0.00433058	1.05454	1.27894	1.74	1.99143	1	-0.00921568	0.22006	-6.82351e-19	0.866452
1.75	1.88393	1	-0.00908	0.207475	1.69e-18	0.887785	1.75	-0.859375	1	0.183383	0.00491656	1.06095	1.2753	1.75	2.05357	1	-0.00918453	0.232752	4.46088e-17	0.85248
1.76	1.89245	1	-0.00944	0.208381	4.07e-17	0.886679	1.76	-0.781386	1	0.167966	0.00557784	1.06808	1.27119	1.76	2.11571	1	-0.00905879	0.245974	1.08355e-17	0.838113
1.77	1.90167	1	-0.00981	0.209421	-3.8e-18	0.885391	1.77	-0.702775	1	0.153206	0.00632052	1.07605	1.26665	1.77	2.17786	1	-0.00880245	0.259722	8.55827e-18	0.823354
1.78	1.91162	1	-0.01016	0.210643	1.54e-17	0.883891	1.78	-0.623543	1	0.139104	0.00715115	1.08498	1.26169	1.78	2.24	1	-0.00837115	0.273982	1.99003e-17	0.808205
1.79	1.92234	1	-0.01047	0.212092	3.88e-17	0.882149	1.79	-0.543689	1	0.125656	0.00807911	1.09507	1.25632	1.79	2.30214	1	-0.00771217	0.288727	8.2229e-18	0.792673
1.8	1.93387	1	-0.01073	0.213807	6.18e-18	0.880135	1.8	-0.463214	1	0.112853	0.00911893	1.10652	1.25051	1.8	2.36429	1	-0.0067648	0.303913	1.13676e-17	0.776765
1.81	1.94625	1	-0.01092	0.215816	4.88e-17	0.877815	1.81	-0.382118	1	0.100686	0.0102907	1.1196	1.24422	1.81	2.42643	1	-0.00546109	0.319484	6.32458e-17	0.760486
1.82	1.9595	1	-0.01101	0.218142	-2.4e-18	0.875157	1.82	-0.3004	1	0.0891477	0.0116172	1.13468	1.2374	1.82	2.48857	1	-0.00372688	0.335375	1.75395e-17	0.743842
1.83	1.97366	1	-0.01101	0.220799	1.26e-17	0.872134	1.83	-0.218061	1	0.0782328	0.0131217	1.15225	1.23005	1.83	2.55071	1	-0.00148307	0.351515	3.25528e-17	0.726843
1.84	1.98878	1	-0.01091	0.2238	6.25e-18	0.868722	1.84	-0.1351	1	0.0679425	0.0148278	1.17297	1.2222	1.84	2.61286	1	0.00135295	0.367838	0.08232	0.709498
1.85	2.00488	1	-0.01069	0.227161	5.25e-18	0.864907	1.85	-0.0515179	1	0.0582853	0.0167616	1.19778	1.21381	1.85	2.675	1	0.00486591	0.384281	0.0239387	0.691818
1.86	2.022	1	-0.01036	0.2309	2.77e-17	0.860682	1.86	0.0326857	1	0.049279	0.0189542	1.22794	1.20486	1.86	2.73714	1	0.00914128	0.400789	0.00405948	0.673816
1.87	2.04018	1	-0.00993	0.235036	-7.2e-19	0.856049	1.87	0.117511	1	0.040948	0.0214439	1.26522	1.1953	1.87	2.79929	1	0.0142639	0.41731	-0.00694813	0.655503
1.88	2.05945	1	-0.00939	0.239582	-5.1e-18	0.851016	1.88	0.202957	1	0.0333193	0.0242774	1.31223	1.18511	1.88	2.86143	1	0.020317	0.433796	-0.0140021	0.636888
1.89	2.07985	1	-0.00876	0.244545	-3.4e-18	0.845593	1.89	0.289025	1	0.0264169	0.027508	1.37304	1.17422	1.89	2.92357	1	0.0273811	0.450197	-0.0188594	0.617972
1.9	2.10141	1	-0.00805	0.249918	4.49e-18	0.839795	1.9	0.375714	1	0.0202565	0.031192	1.45445	1.16261	1.9	2.98571	1	0.0355329	0.466458	-0.0223556	0.598754
1.91	2.12418	1	-0.00726	0.255684	3.52e-17	0.833638	1.91	0.463025	1	0.0148415	0.0353834	1.56894	1.15028	1.91	3.04786	1	0.0448446	0.482518	-0.0249516	0.579225
1.92	2.14818	1	-0.0064	0.261819	1.42e-17	0.827136	1.92	0.550957	1	0.0101617	0.0401335	1.74245	1.13722	1.92	3.11	1	0.0553822	0.498316	-0.0269248	0.559374
1.93	2.17344	1	-0.00548	0.268294	2.58e-17	0.820308	1.93	0.639511	1	0.00619274	0.0454918	2.04119	1.12346	1.93	3.17214	1	0.0672047	0.513789	-0.0284506	0.539188
1.94	2.20002	1	-0.00451	0.275084	3.31e-17	0.813176	1.94	0.728686	1	0.00289616	0.0515096	2.71605	1.109	1.94	3.23429	1	0.0803612	0.528876	-0.0296436	0.518653
1.95	2.22794	1	-0.00349	0.282169	5.74e-17	0.805763	1.95	0.818482	1	0.000221076	0.0582406	8.90055	1.09387	1.95	3.29643	1	0.0948895	0.543523	-0.0305795	0.497761
1.96	2.25723	1	-0.00242	0.289543	1.19e-17	0.798095	1.96	0.9089	1	-0.00189453	0.0657411	2.73888	1.07808	1.96	3.35857	1	0.110813	0.557679	-0.0313089	0.476503
1.97	2.28794	1	-0.0013	0.297205	4.32e-16	0.790195	1.97	0.999939	1	-0.00352148	0.0740669	1.80043	1.06169	1.97	3.42071	1	0.128136	0.571297	-0.0318658	0.454874
1.98	2.3201	1	-0.00012	0.305163	5.11e-15	0.782084	1.98	1.0916	1	-0.00473647	0.0832679	1.38419	1.04473	1.98	3.48286	1	0.146844	0.584336	-0.0322731	0.432871
1.99	2.35374	1	0.00114	0.313426	0.334394	0.773772	1.99	1.18388	1	-0.00561846	0.0933817	1.12729	1.02723	1.99	3.545	1	0.166894	0.596752	-0.0325465	0.410491
2	2.3889	1	0.002492	0.321999	0.205177	0.765262	2	1.27679	1	-0.00624485	0.10443	0.943385	1.00926	2	3.60714	1	0.188218	0.608502	-0.0326971	0.387734
2.01	2.42562	1	0.003957	0.330888	0.145784	0.756545	2.01	1.37031	1	-0.00668785	0.116417	0.79985	0.990851	2.01	3.66929	1	0.210717	0.61954	-0.0327331	0.364601
2.02	2.46393	1	0.005564	0.340096	0.108332	0.747599	2.02	1.46446	1	-0.00701123	0.129337	0.68141	0.972033	2.02	3.73143	1	0.234261	0.629816	-0.0326612	0.341097
2.03	2.50387	1	0.007344	0.349631	0.081372	0.738397	2.03	1.55922	1	-0.00726765	0.143179	0.580093	0.952839	2.03	3.79357	1	0.25869	0.639285	-0.0324873	0.317233
2.04	2.54547	1	0.009334	0.359504	0.060557	0.728904	2.04	1.65461	1	-0.00749648	0.157928	0.491565	0.933295	2.04	3.85571	1	0.283814	0.647904	-0.0322172	0.293031
2.05	2.58876	1	0.011577	0.369737	0.043827	0.719081	2.05	1.75062	1	-0.00772202	0.173566	0.413483	0.913422	2.05	3.91786	1	0.30942	0.655635	-0.031857	0.268523
2.06	2.6338	1	0.014122	0.38036	0.030063	0.708884	2.06	1.84726	1	-0.00795209	0.190076	0.344598	0.893236	2.06	3.98	1	0.335275	0.662448	-0.0314134	0.243761
2.07	2.6806	1	0.017024	0.391411	0.018592	0.698267	2.07	1.94451	1	-0.00817707	0.207432	0.284192	0.872741	2.07	4.04214	1	0.361135	0.668324	-0.0308942	0.218812
2.08	2.72921	1	0.020344	0.40293	0.008978	0.687181	2.08	2.04239	1	-0.00836949	0.225597	0.231719	0.851927	2.08	4.10429	1	0.386751	0.673249	-0.0303083	0.193767
2.09	2.77966	1	0.024152	0.414949	0.000915	0.675572	2.09	2.14088	1	-0.00848427	0.244522	0.186596	0.830777	2.09	4.16643	1	0.411875	0.67722	-0.029666	0.16874
2.1	2.83199	1	0.028521	0.42749	-0.00583	0.663381	2.1	2.24	1	-0.00845977	0.264143	0.148127	0.809259	2.1	4.22857	1	0.436272	0.680241	-0.0289791	0.14387
2.11	2.88623	1	0.033533	0.440561	-0.01143	0.650548	2.11	2.33974	1	-0.0082191	0.284386	0.115495	0.787336	2.11	4.29071	1	0.459723	0.682322	-0.0282609	0.119325
2.12	2.94242	1	0.039275	0.454152	-0.01606	0.637012	2.12	2.4401	1	-0.00767159	0.30517	0.0877798	0.764966	2.12	4.35286	1	0.482032	0.683484	-0.0275266	0.095301
2.13	3.00059	1	0.045839	0.468238	-0.01983	0.62271	2.13	2.54108	1	-0.00671372	0.326411	0.0639493	0.742106	2.13	4.415	1	0.503029	0.683756	-0.0267926	0.072023
2.14	3.06078	1	0.053323	0.482783	-0.02287	0.607587	2.14	2.64269	1	-0.00522944	0.348025	0.0426885	0.71871	2.14	4.47714	1	0.522571	0.68318	-0.0260771	0.0497436
2.15	3.12303	1	0.061828	0.497734	-0.02527	0.591592	2.15	2.74491	1	-0.0030896	0.369918	0.0214431	0.694735	2.15	4.53929	1	0.540542	0.681808	-0.0253991	0.0287404
2.16	3.18736	1	0.071458	0.513032	-0.02714	0.574684	2.16	2.84776	1	-0.000151098	0.391986	-0.0393377	0.67014	2.16	4.60143	1	0.556852	0.67971	-0.0247787	0.00930923
2.17	3.25383	1	0.082315	0.528603	-0.02856	0.556827	2.17	2.95122	1	0.00374376	0.414102	-0.0323097	0.64488	2.17	4.66357	1	0.571431	0.676963	-0.0242363	-0.00824453
2.18	3.32246	1	0.094497	0.544357	-0.02959	0.537998	2.18	3.05531	1	0.00876671	0.436113	-0.0355105	0.618919	2.18	4.72571	1	0.584226	0.67366	-0.0237918	-0.0236188
2.19	3.39328	1	0.108093	0.560185	-0.03031	0.518176	2.19	3.16002	1	0.0151009	0.457831	-0.0371301	0.592221	2.19	4.78786	1	0.5952	0.669894	-0.0234646	-0.0365301
2.2	3.46634	1	0.123175	0.575952	-0.03077	0.497352	2.2	3.26536	1	0.0229354	0.479032	-0.0377973	0.564764	2.2	4.85	1	0.604321	0.665763	-0.0232729	-0.0467309
2.21	3.54167	1	0.139797	0.591499	-0.03104	0.47552	2.21	3.37131	1	0.0324562	0.499459	-0.0379712	0.536543	2.21	4.91214	1	0.61157	0.661357	-0.0232327	-0.054028
2.22	3.6193	1	0.157984	0.606638	-0.03114	0.452683	2.22	3.47789	1	0.0438336	0.518827	-0.037932	0.507577	2.22	4.97429	1	0.616932	0.656758	-0.0233579	-0.0582982
2.23	3.69927	1	0.177727	0.621158	-0.03113	0.428849	2.23	3.58508	1	0.057207	0.536836	-0.0378509	0.477914	2.23	5.03643	1	0.620401	0.652028	-0.0236597	-0.0595023
2.24	3.78162	1	0.198974	0.634835	-0.03104	0.404038	2.24	3.6929	1	0.0726666	0.553177	-0.0378317	0.447636	2.24	5.09857	1	0.621981	0.647211	-0.0241461	-0.0576921
2.25	3.86638	1	0.221626	0.647436	-0.03088	0.378284	2.25	3.80134	1	0.0902347	0.567551	-0.0379332	0.416856	2.25	5.16071	1	0.621688	0.642331	-0.0248219	-0.0530116
2.26	3.95359	1	0.245529	0.658733	-0.03069	0.351633	2.26	3.9104	1	0.109848	0.579681	-0.0381825	0.38572	2.26	5.22286	1	0.619551	0.637384	-0.0256878	-0.0456901
2.27	4.04328	1	0.270475	0.668509	-0.03049	0.32415	2.27	4.02008	1	0.131344	0.589334	-0.0385827	0.354397	2.27	5.285	1	0.615619	0.632352	-0.026741	-0.0360287
2.28	4.13549	1	0.296203	0.676572	-0.03027	0.295921	2.28	4.13039	1	0.154453	0.596328	-0.039118	0.323072	2.28	5.34714	1	0.609957	0.627195	-0.0279744	-0.0243804
2.29	4.23026	1	0.322399	0.682757	-0.03006	0.267057	2.29	4.24131	1	0.1788	0.600551	-0.039757	0.291938	2.29	5.40929	1	0.60265	0.621864	-0.0293776	-0.0111275
2.3	4.32761	1	0.348712	0.686936	-0.02985	0.237697	2.3	4.35286	1	0.203914	0.601965	-0.0404573	0.261183	2.3	5.47143	1	0.593803	0.616299	-0.0309365	0.00334276
2.31	4.4276	1	0.374763	0.689023	-0.02967	0.208012	2.31	4.46502	1	0.229257	0.600603	-0.0411686	0.230981	2.31	5.53357	1	0.583537	0.61044	-0.0326347	0.0186601
2.32	4.53024	1	0.40016	0.688978	-0.0295	0.178212	2.32	4.57781	1	0.254253	0.596565	-0.041837	0.201478	2.32	5.59571	1	0.571992	0.604226	-0.034454	0.0344887
2.33	4.63558	1	0.424516	0.686813	-0.02936	0.148549	2.33	4.69122	1	0.278329	0.590001	-0.042409	0.172788	2.33	5.65786	1	0.559324	0.5976	-0.0363746	0.0505384
2.34	4.74365	1	0.447464	0.682591	-0.02923	0.11932	2.34	4.80526	1	0.300961	0.581098	-0.0428343	0.14499	2.34	5.72	1	0.545698	0.590507	-0.0383757	0.0665667
2.35	4.85449	1	0.468669	0.676433	-0.02914	0.090876	2.35	4.91991	1	0.321711	0.570068	-0.0430687	0.118132	2.35	5.78214	1	0.531293	0.582898	-0.040435	0.0823734
2.36	4.96814	1	0.487844	0.668512	-0.02906	0.063613	2.36	5.03519	1	0.340259	0.55715	-0.0430766	0.0922518	2.36	5.84429	1	0.516289	0.574721	-0.0425287	0.0977869
2.37	5.08462	1	0.50475	0.659056	-0.02901	0.037974	2.37	5.15108	1	0.356412	0.542612	-0.0428328	0.0674027	2.37	5.90643	1	0.500864	0.565919	-0.0446301	0.112646
2.38	5.20399	1	0.519201	0.648336	-0.02899	0.014432	2.38	5.2676	1	0.370111	0.526779	-0.0423237	0.0436934	2.38	5.96857	1	0.485189	0.556428	-0.0467094	0.126777
2.39	5.32626	1	0.531067	0.636655	-0.02901	-0.00653	2.39	5.38474	1	0.381401	0.51004	-0.0415487	0.021329	2.39	6.03071	1	0.469424	0.546169	-0.048733	0.139978
2.4	5.45148	1	0.540265	0.62433	-0.02906	-0.02444	2.4	5.5025	1	0.390412	0.492864	-0.0405222	0.000643826	2.4	6.09286	1	0.45371	0.535052	-0.0506632	0.152005
2.41	5.57968	1	0.546762	0.611665	-0.02915	-0.0389	2.41	5.62088	1	0.397319	0.47577	-0.0392742	-0.0178882	2.41	6.155	1	0.438172	0.522981	-0.0524591	0.162563
2.42	5.7109	1	0.550574	0.598927	-0.02929	-0.04963	2.42	5.73989	1	0.40231	0.459278	-0.037852	-0.0336815	2.42	6.21714	1	0.422921	0.50986	-0.0540766	0.171316
2.43	5.84517	1	0.551756	0.586306	-0.0295	-0.05647	2.43	5.85951	1	0.405553	0.443829	-0.0363191	-0.046112	2.43	6.27929	1	0.408054	0.495613	-0.0554698	0.1779
2.44	5.98253	1	0.550406	0.573896	-0.02978	-0.05948	2.44	5.97976	1	0.407176	0.429703	-0.0347533	-0.0546267	2.44	6.34143	1	0.393659	0.480193	-0.0565926	0.18195
2.45	6.12302	1	0.546652	0.561678	-0.03015	-0.05891	2.45	6.10062	1	0.407248	0.416963	-0.0332414	-0.0588617	2.45	6.40357	1	0.379822	0.463602	-0.0573991	0.18313
2.46	6.26667	1	0.540643	0.549528	-0.03062	-0.05516	2.46	6.22211	1	0.405768	0.40546	-0.0318732	-0.0587273	2.46	6.46571	1	0.36663	0.445894	-0.057846	0.181175
2.47	6.41351	1	0.532527	0.537248	-0.0312	-0.04875	2.47	6.34422	1	0.402669	0.394905	-0.0307336	-0.0544255	2.47	6.52786	1	0.354165	0.427176	-0.0578927	0.175928
2.48	6.56359	1	0.522444	0.524621	-0.0319	-0.04019	2.48	6.46696	1	0.397829	0.384989	-0.0298967	-0.0463932	2.48	6.59	1	0.342507	0.407599	-0.0575026	0.167374
2.49	6.71693	1	0.510512	0.511463	-0.03271	-0.0299	2.49	6.59031	1	0.391105	0.375511	-0.029421	-0.0351931	2.49	6.65214	1	0.331723	0.387347	-0.0566429	0.155669
2.5	6.87358	1	0.496832	0.497672	-0.03362	-0.01815	2.5	6.71429	1	0.382375	0.366425	-0.029347	-0.0213991	2.5	6.71429	1	0.321862	0.366627	-0.0552838	0.141143
