# Supplementary material for: Predicting topological entanglement entropy in a Rydberg analogue simulator
Source: Nat Phys. 2025 Jul 28;21(8):1332–7. doi: 10.1038/s41567-025-02944-3 (PMC12343300; doi:10.1038/s41567-025-02944-3)
Supplement: Supplementary file 6 — Statistical source data. [file 41567_2025_2944_MOESM6_ESM.xlsx]

## Sheet: Sheet1
time	X	X	Z1	Z1	Z2	Z2	Z3	Z3	Z4	Z4	Z1Z2	Z1Z2	Z1Z3	Z1Z3	Z1Z4	Z1Z4	Z1XZ2	Z1XZ2	Z1XZ3	Z1XZ3	Z1XZ4	Z1XZ4
value	mean	sigma	mean	sigma	mean	sigma	mean	sigma	mean	sigma	mean	sigma	mean	sigma	mean	sigma	mean	sigma	mean	sigma	mean	sigma
0.4	1.19092e-13	2.54719e-14	0.949846	0.000295774	0.949711	0.000300185	0.949398	0.000295006	0.949611	0.000318354	0.901931	0.000408614	0.901937	0.000416098	0.902031	0.00040457	-1.17405e-14	2.58956e-14	-4.69907e-14	2.59293e-14	-4.21776e-14	2.5799e-14
0.5	5.53614e-12	1.0129e-12	0.921976	0.000404436	0.921124	0.000371238	0.92195	0.000366241	0.921928	0.000344618	0.848893	0.000520264	0.849856	0.000533215	0.849944	0.00052422	-8.4604e-13	1.03034e-12	-4.13284e-13	9.96424e-13	-3.0767e-13	1.02333e-12
0.6	1.80215e-09	6.10498e-10	0.829348	0.000513807	0.829639	0.000556491	0.830041	0.000568204	0.831104	0.000584966	0.685839	0.000737618	0.688311	0.000679934	0.689474	0.00072482	-8.13493e-10	6.11537e-10	-2.28128e-10	6.13313e-10	-2.17277e-10	6.13343e-10
0.7	1.46687e-06	1.35153e-06	0.711806	0.000653639	0.714361	0.00068806	0.713459	0.000654113	0.71583	0.000654944	0.502596	0.00077858	0.506524	0.000835722	0.508946	0.0007741	-1.3805e-06	1.35176e-06	-1.34068e-06	1.3515e-06	-1.32168e-06	1.35139e-06
0.8	1.77156e-05	2.84366e-06	0.477209	0.000822849	0.478681	0.000830897	0.477637	0.000902016	0.493952	0.000852584	0.211757	0.000910858	0.229243	0.000894144	0.235728	0.000963079	1.80407e-07	2.79984e-06	-1.12287e-06	2.7942e-06	-4.61849e-06	2.84574e-06
0.9	0.000346456	7.99255e-05	0.295746	0.000932206	0.298209	0.000874458	0.293417	0.000943706	0.326961	0.00089221	0.0735704	0.000995388	0.0889704	0.000973675	0.0971	0.000980436	9.85108e-05	7.93497e-05	-8.2062e-05	8.02853e-05	7.47917e-05	8.05557e-05
1	0.00389076	0.00116263	0.166826	0.000956426	0.169759	0.000941694	0.159128	0.000974473	0.211783	0.000948363	0.0233556	0.000946156	0.03005	0.000879119	0.0382722	0.000864311	-0.00119967	0.00116817	0.00122415	0.00116803	0.00110945	0.00116863
1.1	0.00817313	0.000311257	0.10732	0.000871148	0.105537	0.000904171	0.085263	0.000882893	0.159946	0.000889318	0.00972407	0.000991537	0.0101833	0.00105748	0.0190667	0.00100078	-1.95262e-05	0.000320249	-8.19259e-05	0.000317234	-3.08513e-05	0.000317543
1.2	0.0119669	0.000299247	0.0842481	0.000938273	0.0791889	0.000931835	0.0541833	0.000929448	0.142406	0.000963258	0.00608519	0.000950431	0.00526481	0.000984916	0.0145204	0.000942721	-2.94478e-05	0.000279866	-0.000369297	0.000305204	-0.000246264	0.000275401
1.3	0.0176178	0.000739012	0.0739	0.000986528	0.0660963	0.00096856	0.0443074	0.000936117	0.131389	0.000989567	0.0041	0.000958716	0.00197778	0.000956111	0.0103296	0.000899165	-0.000472977	0.000590963	0.00055614	0.000589043	-0.000983192	0.000752902
1.4	0.0198713	0.000581176	0.0754148	0.000909997	0.0607704	0.000940076	0.0421444	0.000959586	0.12212	0.000939112	0.00121852	0.000930591	0.00377407	0.00100115	0.00993889	0.000944234	0.000240521	0.000578826	-0.000474766	0.00057756	4.99569e-05	0.000594104
1.5	0.0202279	0.000661507	0.0841574	0.000968147	0.0599704	0.000928392	0.0456778	0.000934794	0.110561	0.00100129	0.00119444	0.000986666	0.0039537	0.000985723	0.0108704	0.000951543	-2.15244e-05	0.000634743	0.00011699	0.00062853	0.000159648	0.000650682
1.6	0.0222243	0.000686173	0.0817037	0.000986119	0.0536981	0.000902571	0.0391259	0.000989394	0.0950519	0.0009727	0.00298333	0.00100693	0.00491852	0.000982932	0.0102667	0.00092146	-0.000841272	0.000674237	0.000487538	0.000689106	-0.00089298	0.000707267
1.7	0.0269987	0.000441771	0.0728537	0.000934029	0.0478074	0.000951459	0.02965	0.000982113	0.0892056	0.000933814	0.00146111	0.00101428	0.00311481	0.000928418	0.00815556	0.000931189	-0.000303241	0.000434151	-0.000645575	0.00043213	9.38392e-05	0.000437768
1.8	0.0362275	0.000556161	0.0595037	0.000974314	0.0474167	0.000876424	0.0233333	0.000963362	0.0899444	0.000965647	0.000438889	0.000972197	0.00188889	0.000950543	0.00685185	0.00101957	-0.000204639	0.000587607	-0.000290039	0.00055963	-0.00128687	0.000601712
1.9	0.0504817	0.000688719	0.0491667	0.000962032	0.037387	0.000921666	0.0159611	0.000917431	0.082537	0.000917929	-0.0015463	0.000998676	0.000957407	0.000998058	0.00427778	0.000973393	0.000653064	0.000693477	0.000465516	0.000687508	-0.00159162	0.000687799
2	0.0706356	0.000702597	0.0328037	0.000961635	0.0249259	0.000964247	0.00551111	0.000947085	0.0659685	0.00102789	-0.00286296	0.000983905	-0.000248148	0.000948665	0.00330556	0.00101612	0.000476938	0.000714289	-0.000158008	0.000774459	0.000625928	0.000716788
2.01	0.0723068	0.000828095	0.03065	0.000960964	0.0217259	0.00100921	0.0026537	0.000927707	0.0630111	0.000929504	-0.00324259	0.000943624	0.0015963	0.0010036	0.00222037	0.00099885	0.000449725	0.000815047	0.00087989	0.0008516	0.000423366	0.000857609
2.02	0.077003	0.00178076	0.0297241	0.00100609	0.0211944	0.000901693	0.00237222	0.000960204	0.0626778	0.00102493	-0.00472222	0.00101945	-0.000166667	0.000955917	0.00323519	0.000972452	0.00182332	0.00179	-0.00268359	0.00179229	0.00138857	0.00174758
2.03	0.0773547	0.000698738	0.0272833	0.000958349	0.0178741	0.00100179	0.00221667	0.00104537	0.0591444	0.0010154	-0.00437222	0.00098194	-0.00147407	0.000964056	0.00313148	0.000897019	-5.61648e-05	0.000677259	0.000335299	0.00068521	-0.00174618	0.00071746
2.04	0.0802222	0.000894269	0.0259056	0.000986149	0.0159926	0.000951931	0.000298148	0.000927175	0.0561926	0.000946001	-0.00508704	0.000974186	-0.000618519	0.000934773	0.00283889	0.000947763	0.00119378	0.000857735	-0.000206304	0.000886881	-0.000432232	0.000914258
2.05	0.0837361	0.000696961	0.0246944	0.000958759	0.0162963	0.000905328	-0.00203148	0.000958752	0.054087	0.000919188	-0.00569074	0.00100455	-0.00215185	0.00106556	0.000692593	0.000990928	0.000383572	0.000630971	0.000443067	0.000678012	-8.3987e-05	0.000642578
2.06	0.0905106	0.00100985	0.0213019	0.000922799	0.0113556	0.000910756	3.33333e-05	0.000946325	0.0511704	0.000946857	-0.00782037	0.000993509	0.00113148	0.000972855	0.00247593	0.000925584	-0.000239497	0.000973513	-0.0010295	0.000991491	-0.000592472	0.00095429
2.07	0.0954337	0.000821342	0.0186926	0.00094738	0.0118981	0.000986129	-0.0043463	0.000910557	0.0484574	0.000983275	-0.01025	0.00095182	0.000542593	0.00096421	0.000331481	0.000985676	0.00129608	0.00088089	-0.00165778	0.000872642	0.000506312	0.000833136
2.08	0.100666	0.000719755	0.015513	0.00100423	0.00924259	0.000939676	-0.00487407	0.000951955	0.0484	0.000964856	-0.0105556	0.000953637	0.0011463	0.000988099	0.00113519	0.000948205	0.00122716	0.000726764	-3.17816e-05	0.00079454	-0.0013631	0.000735542
2.09	0.108317	0.000838246	0.0144907	0.000957581	0.00786481	0.000987685	-0.00615926	0.00102968	0.0440778	0.000920225	-0.012263	0.000925211	-0.000783333	0.000982477	0.000153704	0.000971359	0.00189271	0.000871786	-0.000687677	0.000880379	0.00110507	0.000841606
2.1	0.1148	0.000699342	0.0151037	0.000991648	0.00479259	0.000935974	-0.00447963	0.00096332	0.0424963	0.000942424	-0.0140333	0.000979168	0.000772222	0.000944793	0.000737037	0.00100498	0.00057394	0.000698324	-0.000817975	0.000717582	0.000546757	0.000735012
2.11	0.123179	0.000852319	0.0102074	0.000916031	0.00401667	0.000936907	-0.00692593	0.000988055	0.0386204	0.000940973	-0.0168389	0.000940261	0.000685185	0.0010158	0.00052037	0.000997799	0.00128719	0.000872299	-0.000473182	0.000850309	0.000742342	0.000847625
2.12	0.132165	0.00134661	0.0107407	0.000963204	0.00318519	0.000927769	-0.00593333	0.000893354	0.0369	0.000956391	-0.0204037	0.000941568	0.000733333	0.000979989	0.0006	0.000923245	0.00252263	0.00141532	0.000443998	0.00138164	0.000232192	0.00139478
2.13	0.143124	0.00126739	0.00895741	0.000944326	0.00156852	0.000933014	-0.00901481	0.000936162	0.035	0.000895328	-0.0235444	0.000946327	0.000161111	0.00098152	-0.000124074	0.000943621	0.00646031	0.00128412	0.000219214	0.00113615	0.00124325	0.00111952
2.14	0.151557	0.000878273	0.00520556	0.000945206	0.00252963	0.000984243	-0.00727407	0.000911335	0.0317556	0.000948889	-0.0269315	0.000944194	0.00147222	0.000954783	-0.000172222	0.000968267	0.00613583	0.000902306	-0.00198768	0.000910946	0.000713285	0.000947135
2.15	0.15963	0.000740751	0.00545185	0.000951489	0.000646296	0.00100272	-0.00782407	0.00094899	0.0299611	0.000930997	-0.0319019	0.00093472	0.00319074	0.000928778	-0.000183333	0.0010142	0.00762105	0.000846743	-0.00129789	0.000800066	0.000599671	0.000796186
2.16	0.17142	0.00111069	0.00119815	0.000962276	-0.00139815	0.000970447	-0.00901852	0.000973968	0.0268463	0.000894398	-0.0364667	0.000954345	0.00229444	0.000929598	0.000362963	0.000967772	0.00673571	0.00124652	-0.00378116	0.00120668	0.00157415	0.00111186
2.17	0.178813	0.000808677	0.00155	0.000938458	-0.00218148	0.00100482	-0.00866667	0.000968842	0.0250722	0.000984154	-0.0413944	0.000976293	0.00309074	0.000957046	0.000644444	0.000976816	0.0108554	0.000818153	-0.0039849	0.000810884	0.000575395	0.00082187
2.18	0.188142	0.000867193	0.000366667	0.000916128	-0.00189444	0.00101409	-0.00956852	0.000977652	0.0190333	0.000941045	-0.0461278	0.000941145	0.00526852	0.000954424	-0.000455556	0.000938014	0.0128191	0.000868204	-0.00239062	0.000878159	-0.00145404	0.000895531
2.19	0.199179	0.00085173	-0.00143148	0.000998214	-0.00238148	0.000935657	-0.00917778	0.000964416	0.0171815	0.000993189	-0.0558759	0.000943741	0.00537593	0.000945532	-0.000112963	0.000972091	0.0153178	0.000944394	-0.00434064	0.000917945	0.000718334	0.000936463
2.2	0.208327	0.000895652	-0.000931481	0.000911683	-0.00349074	0.000962042	-0.00832407	0.000927502	0.0165741	0.000963268	-0.0641963	0.000990221	0.00782593	0.000976952	-8.33333e-05	0.000969807	0.0188823	0.000903106	-0.00440378	0.000908209	0.00096489	0.000951225
2.21	0.220794	0.000993931	-0.00427963	0.000945736	-0.00467963	0.00105733	-0.00846111	0.00102685	0.0141222	0.000955667	-0.071337	0.000964955	0.00971852	0.000939464	-0.000283333	0.000979386	0.0218239	0.00101896	-0.00425903	0.000978839	-0.000706103	0.00105682
2.22	0.229565	0.00092881	-0.00512407	0.000945511	-0.00543333	0.00100276	-0.00882222	0.000990909	0.0112185	0.000990378	-0.0806093	0.00095015	0.013587	0.000970252	-0.000201852	0.00101974	0.0277872	0.000895865	-0.00879919	0.000960838	0.000228048	0.000949768
2.23	0.239637	0.000844551	-0.00337963	0.000953269	-0.00550185	0.000974064	-0.00713704	0.000955532	0.0102852	0.00104184	-0.0909963	0.000926522	0.0149204	0.000963395	-0.000294444	0.000995333	0.0327282	0.000832528	-0.0106648	0.000829272	-0.000957428	0.000880776
2.24	0.248658	0.000886576	-0.00463333	0.000995361	-0.00640556	0.000970829	-0.00749074	0.00101043	0.00767778	0.000961626	-0.105187	0.000961287	0.0194352	0.000951842	0.00027037	0.000950541	0.0368011	0.000998777	-0.0130224	0.000965046	0.00112844	0.000967809
2.25	0.257072	0.00086562	-0.0047537	0.000947509	-0.00401481	0.000998304	-0.00648889	0.0010274	0.00588519	0.000970005	-0.118861	0.000963231	0.0252352	0.000975329	0.00132778	0.000983117	0.0437889	0.000903732	-0.0156182	0.000902149	-0.00062091	0.000907953
2.26	0.262385	0.00088921	-0.00431481	0.000951563	-0.00354444	0.00102442	-0.00695	0.000951001	0.00705185	0.000981921	-0.134515	0.000914697	0.0329056	0.000997185	0.00247407	0.000989856	0.05022	0.000921883	-0.0194543	0.000957881	-0.00169752	0.00093977
2.27	0.267202	0.000857835	-0.00571852	0.000941939	-0.00560556	0.000926483	-0.00405185	0.001001	0.00270556	0.000996196	-0.15092	0.000928782	0.04	0.000974468	0.00241667	0.000958409	0.0584804	0.000964768	-0.0240072	0.000963484	-0.0009609	0.00100275
2.28	0.271705	0.00083859	-0.00315	0.000973567	-0.00458148	0.00093258	-0.00555185	0.000935332	0.00145556	0.000913832	-0.167828	0.000970542	0.048187	0.000969038	0.00396852	0.000872154	0.0669387	0.000917769	-0.0286964	0.000952688	-0.000898871	0.000940244
2.29	0.276664	0.000945969	-0.00732778	0.00093232	-0.00317222	0.000990188	-0.00607778	0.000961711	0.00168889	0.000943575	-0.189356	0.000993421	0.06005	0.000951461	0.00410185	0.000948254	0.0744311	0.000979915	-0.0334858	0.000977374	-0.00086103	0.00096017
2.3	0.279573	0.000915984	-0.00570926	0.000945505	-0.0045463	0.00101578	-0.00437778	0.000953947	-0.0005	0.000991195	-0.207204	0.000955118	0.0709759	0.000969111	0.00775741	0.000975782	0.084109	0.000972078	-0.041311	0.00098166	-0.00126772	0.000922819
2.31	0.281289	0.000903299	-0.00266481	0.000929237	-0.00401111	0.00097126	-0.00401667	0.00100954	-0.00155	0.000969071	-0.230365	0.00091657	0.0874815	0.000931484	0.0107556	0.000987799	0.0950031	0.000947485	-0.0487732	0.000993908	-0.00411898	0.00094508
2.32	0.283568	0.000943272	-0.00407407	0.000983627	-0.00277222	0.000990725	-0.00588148	0.000987165	-0.00271296	0.000986165	-0.253876	0.000937525	0.103641	0.000958886	0.0167389	0.000941008	0.105111	0.000910181	-0.0576931	0.000922424	-0.00699085	0.000908764
2.33	0.283197	0.000954526	-0.00337778	0.000991068	-0.00320926	0.000973166	-0.00287222	0.000992984	-0.00200741	0.000963508	-0.27332	0.000910024	0.119946	0.000973787	0.020563	0.00101505	0.112335	0.00099969	-0.0657835	0.000968204	-0.00814841	0.00104623
2.34	0.283457	0.000940297	-0.00272593	0.00107622	-0.00366111	0.000978609	-0.000742593	0.000968014	-0.00191296	0.00100292	-0.299372	0.000924662	0.14128	0.000994668	0.0284537	0.000908182	0.123193	0.00094913	-0.0744845	0.00100172	-0.00920621	0.000956785
2.35	0.281901	0.000897822	-0.00449444	0.00104675	-0.00187037	0.000941281	-0.0020537	0.000958341	-0.00306111	0.00101163	-0.323313	0.000910284	0.162548	0.000948822	0.0374407	0.00101222	0.132613	0.000918908	-0.0854349	0.000917378	-0.0132273	0.000964189
2.36	0.279069	0.000840409	-0.00270185	0.00110345	-0.00418333	0.00104463	-0.00117037	0.00106506	-0.00195556	0.00112341	-0.346815	0.000868323	0.184313	0.000969136	0.0464389	0.000916083	0.140864	0.000896016	-0.0933548	0.000905508	-0.0149859	0.000912185
2.37	0.275855	0.000918323	-0.00383333	0.00101834	-0.00128704	0.000996839	-0.00291667	0.0010645	-0.00516296	0.00107877	-0.371331	0.00089777	0.207391	0.000908945	0.0602333	0.000921199	0.148064	0.000932547	-0.104351	0.000955297	-0.0199175	0.00097532
2.38	0.271745	0.000911735	-0.0013463	0.00105961	-0.00219259	0.00109478	-0.00214074	0.00109471	-0.00404444	0.0010359	-0.39315	0.000899451	0.230939	0.000917874	0.0703352	0.00103538	0.155342	0.000946691	-0.11366	0.000937555	-0.0226578	0.000954592
2.39	0.268005	0.000916008	-0.00287222	0.00117394	-0.000164815	0.001147	-0.000972222	0.00115276	-0.00435926	0.00114452	-0.414711	0.000910427	0.255296	0.000978277	0.081787	0.000987487	0.160178	0.000939687	-0.12116	0.000921324	-0.028857	0.00092085
2.4	0.261794	0.000965979	-0.00182778	0.00128978	0.000653704	0.00117166	-0.00230185	0.00125497	-0.00546111	0.00123258	-0.434122	0.00089591	0.278022	0.000983034	0.0974296	0.00105656	0.163693	0.000978626	-0.130058	0.00101305	-0.0310087	0.000991801
2.41	0.256772	0.000994277	-0.00215556	0.00133708	0.00154815	0.0013365	-0.00476667	0.00138462	-0.00301481	0.00130118	-0.451348	0.000877117	0.298504	0.000934748	0.111119	0.00115097	0.167665	0.000986018	-0.137762	0.00093137	-0.0355365	0.000969825
2.42	0.254214	0.0010024	-0.000648148	0.00148348	0.00175	0.00134068	-0.00456296	0.001317	-0.00138704	0.00139843	-0.468476	0.000992129	0.321404	0.000983858	0.12268	0.00120085	0.171114	0.000958959	-0.144723	0.000944106	-0.0399529	0.00095417
2.43	0.248246	0.00098082	0.000440741	0.00162427	0.00227037	0.00163548	-0.00398519	0.00160636	-0.00237963	0.00148046	-0.480993	0.0009821	0.336141	0.000985488	0.140061	0.00117286	0.173014	0.000972311	-0.149702	0.000948508	-0.0437837	0.000987724
2.44	0.241891	0.001002	0.000333333	0.00173795	0.00495741	0.00176779	-0.00613704	0.00175333	-0.00290185	0.00158048	-0.491606	0.000991633	0.350193	0.0010924	0.149576	0.00117058	0.172849	0.00100813	-0.152714	0.000988173	-0.0455605	0.00101064
2.45	0.239236	0.000988579	-0.00261667	0.00176731	0.00250185	0.00174001	-0.00273889	0.00172992	-0.00454815	0.00174241	-0.49827	0.00106637	0.364463	0.00113888	0.16202	0.0011498	0.172461	0.000982891	-0.15658	0.000987216	-0.0495135	0.000994491
2.46	0.234111	0.00109693	0.00134259	0.00201305	0.00468148	0.00196841	-0.00424815	0.00202501	-0.00242778	0.00186195	-0.506646	0.00114068	0.374598	0.00127844	0.171581	0.00128032	0.171629	0.00108898	-0.157465	0.00110263	-0.051591	0.0010925
2.47	0.230691	0.0010849	-0.000727778	0.00206753	0.00601667	0.00207183	-0.00454815	0.00196561	-0.00631296	0.00203161	-0.510337	0.00116395	0.382128	0.00134946	0.175552	0.00138825	0.169914	0.00108168	-0.157613	0.00112982	-0.0524004	0.00109304
2.48	0.228144	0.00109073	0.00369259	0.00212057	0.00327963	0.00212159	-0.00115741	0.00208519	-0.00288889	0.00195902	-0.509383	0.00120678	0.384302	0.00131658	0.182478	0.00143033	0.167441	0.0010789	-0.155849	0.00109152	-0.055197	0.00100706
2.49	0.224603	0.00105436	0.00523148	0.00203445	0.00662593	0.00210267	-0.00439259	0.00207381	0.00196111	0.00201685	-0.504857	0.00124703	0.382583	0.00137331	0.183067	0.00139878	0.162339	0.000956107	-0.151987	0.000956972	-0.0536054	0.000982012
2.5	0.221879	0.00106272	0.00075	0.0021591	0.00739259	0.00229203	-0.00325926	0.00231807	-0.00293148	0.00208448	-0.498276	0.00123841	0.378861	0.00132202	0.181726	0.00140754	0.158192	0.000989521	-0.148257	0.00103015	-0.0533643	0.0010017
