# Supplementary material for: Predicting topological entanglement entropy in a Rydberg analogue simulator
Source: Nat Phys. 2025 Jul 28;21(8):1332–7. doi: 10.1038/s41567-025-02944-3 (PMC12343300; doi:10.1038/s41567-025-02944-3)
Supplement: Supplementary file 7 — Statistical source data. [file 41567_2025_2944_MOESM7_ESM.xlsx]

## Sheet: Sheet1
Lz	Lz	Lz	Lz	Lz	Lz	Lz	Lz	Lz	Lz	Lz	L+	L+	L+	L+	L+	L+	L+	L+	L+	L+	L+	L-	L-	L-	L-	L-	L-	L-	L-	L-	L-	L-
kappa	Q	Q	P	P	p0	p0	p1	p1	p2	p2	kappa	Q	Q	P	P	p0	p0	p1	p1	p2	p2	kappa	Q	Q	P	P	p0	p0	p1	p1	p2	p2
value	mean	sigma	mean	sigma	mean	sigma	mean	sigma	mean	sigma	value	mean	sigma	mean	sigma	mean	sigma	mean	sigma	mean	sigma	value	mean	sigma	mean	sigma	mean	sigma	mean	sigma	mean	sigma
0	0.689288	0	0.55184	0	0.0329137	0	0.908849	0	0.0772777	0	0	0.689288	0	0.55184	0	0.0329137	0	0.908849	0	0.0772777	0	0	0.689288	0	0.55184	0	0.0329137	0	0.908849	0	0.0772777	0
0.02	0.477709	0.021969	0.46919	0.00916492	0.0418927	0.00105094	0.892391	0.00195653	0.0853631	0.00100238	0.02	0.336984	0.0281027	0.329497	0.0218724	0.0600846	0.00300244	0.85541	0.00561996	0.106147	0.00305039	0.02	0.652934	0.0122012	0.518649	0.0116733	0.0383982	0.0021137	0.900439	0.00302518	0.0802374	0.00123051
0.025	0.417224	0.0225053	0.4469	0.00956824	0.0439666	0.00104663	0.887954	0.00195119	0.0879903	0.00104695	0.025	0.273411	0.0259132	0.267205	0.022224	0.0731006	0.00392295	0.828334	0.00723002	0.11793	0.00383429	0.025	0.643077	0.0141142	0.502999	0.0133248	0.0432324	0.0033115	0.895393	0.00393924	0.0816745	0.0013715
0.0333333	0.403771	0.0240207	0.429479	0.0115525	0.0463079	0.00134065	0.883982	0.00240835	0.0896141	0.00122283	0.0333333	0.188545	0.0214593	0.214444	0.0200597	0.0788054	0.00366677	0.814827	0.00704915	0.127672	0.00391348	0.0333333	0.628766	0.0153807	0.488374	0.0148165	0.0437757	0.00306182	0.893907	0.00372294	0.0826606	0.00146436
0.05	0.298131	0.0194566	0.386308	0.0102754	0.0511649	0.00117676	0.875395	0.00211441	0.0940443	0.00107708	0.05	0.0819572	0.0130457	0.123732	0.0137743	0.101488	0.00607894	0.771425	0.00887596	0.147441	0.004368	0.05	0.581843	0.0209034	0.439964	0.0197718	0.0561897	0.00445822	0.876865	0.00600413	0.0885663	0.00213348
0.0666667	0.240774	0.0171159	0.348385	0.0112397	0.0565173	0.00141907	0.866547	0.00246662	0.0979052	0.00120853	0.0666667	0.0641835	0.0101369	0.084146	0.0107996	0.120335	0.00645277	0.736556	0.0102106	0.163265	0.00549698	0.0666667	0.539503	0.0211335	0.39434	0.0205495	0.0595406	0.00412666	0.870021	0.00533967	0.0920079	0.00202636
0.1	0.11245	0.00832643	0.241596	0.01098	0.071481	0.00176601	0.840621	0.00293488	0.110198	0.00130683	0.1	0.0215858	0.00574431	0.027608	0.00629256	0.138921	0.00548616	0.692412	0.00890982	0.192783	0.00564486	0.1	0.492379	0.0243322	0.366251	0.0227176	0.0694549	0.00491931	0.857205	0.00710224	0.0968645	0.0025232
