# Supplementary material for: Predicting topological entanglement entropy in a Rydberg analogue simulator
Source: Nat Phys. 2025 Jul 28;21(8):1332–7. doi: 10.1038/s41567-025-02944-3 (PMC12343300; doi:10.1038/s41567-025-02944-3)
Supplement: Supplementary file 8 — Statistical source data. [file 41567_2025_2944_MOESM8_ESM.xlsx]

## Sheet: Sheet1
time	Q	Q	Q	P	P	P	QFM	QFM	QFM	PFM	PFM	PFM
value	exact	mean	sigma	exact	mean	sigma	exact	mean	sigma	exact	mean	sigma
0	0	0	0	1	1	0				1	1	3.33067e-17
0.01	5.4125e-22	5.39442e-22	5.12197e-24	0.999995	0.989995	0.00994983	0.562563	0.5632	0.0022225	1	1.00001	0.005
0.02	5.9947e-17	5.92712e-17	7.47021e-19	0.99993	0.979931	0.013999	0.642309	0.643019	0.00366005	1	1.00005	0.00707107
0.03	2.41453e-14	2.32934e-14	4.38587e-16	0.999669	0.949684	0.0217875	0.761598	0.762465	0.00683458	1	1.00033	0.0111804
0.04	8.80075e-13	8.38828e-13	1.81733e-14	0.999053	0.939107	0.0237267	0.904485	0.90507	0.00956867	1	1.00048	0.0122474
0.05	9.15898e-12	8.71115e-12	1.93815e-13	0.997971	0.938087	0.0237011	1.03791	1.03524	0.0124842	1	1.00048	0.0122466
0.06	4.76113e-11	4.49132e-11	1.05755e-12	0.996421	0.926662	0.025424	1.14331	1.13737	0.015417	1	1.00067	0.0132263
0.07	1.62997e-10	1.51015e-10	4.00657e-12	0.994537	0.905015	0.0284622	1.21874	1.21008	0.0186561	1	1.00113	0.0149955
0.08	4.15371e-10	3.77695e-10	1.12335e-11	0.992571	0.88337	0.0310558	1.26602	1.25372	0.0219049	1	1.00173	0.0165756
0.09	8.24336e-10	7.27909e-10	2.52159e-11	0.990823	0.852079	0.0343785	1.28891	1.27249	0.0257259	1	1.00289	0.0186971
0.1	1.30723e-09	1.15221e-09	4.11469e-11	0.989547	0.850992	0.0343278	1.29211	1.26948	0.0277678	1	1.00291	0.0186891
0.11	1.7375e-09	1.5219e-09	5.62967e-11	0.988857	0.840516	0.035295	1.27845	1.25163	0.0291403	1	1.00338	0.0193396
0.12	2.06891e-09	1.79646e-09	7.03618e-11	0.988665	0.830468	0.0362254	1.25233	1.22411	0.0301021	1	1.00388	0.019971
0.13	2.34894e-09	2.03289e-09	8.44077e-11	0.988672	0.830469	0.0362208	1.22327	1.19536	0.0308121	1	1.00388	0.0199687
0.14	2.7097e-09	2.3438e-09	1.01693e-10	0.988425	0.830248	0.0362103	1.20411	1.17905	0.030783	1	1.00388	0.0199693
0.15	3.48024e-09	3.03393e-09	1.25725e-10	0.987435	0.829393	0.0361775	1.20205	1.17743	0.02983	1	1.00024	0.0211034
0.16	5.42378e-09	4.72299e-09	1.92335e-10	0.985311	0.827612	0.0361017	1.2058	1.18537	0.0285493	1	1.00024	0.0211046
0.17	9.90911e-09	8.56645e-09	3.44169e-10	0.981899	0.824752	0.0359839	1.20792	1.18687	0.0288704	1	0.996616	0.0221697
0.18	1.88244e-08	1.58499e-08	6.62599e-10	0.977354	0.801418	0.0375419	1.215	1.195	0.0293997	1.00001	0.997686	0.0232789
0.19	3.40736e-08	2.85549e-08	1.16704e-09	0.972129	0.797203	0.0373408	1.22785	1.20294	0.0300159	1.00001	0.997741	0.0232663
0.2	5.61972e-08	4.66316e-08	1.90762e-09	0.966883	0.783289	0.0379224	1.24216	1.21026	0.0315192	1.00002	0.998397	0.0237883
0.21	8.25764e-08	6.81412e-08	2.87467e-09	0.962312	0.779625	0.0377389	1.25372	1.21496	0.033695	1.00002	0.994756	0.0247309
0.22	1.07956e-07	8.86506e-08	3.91563e-09	0.958965	0.7769	0.0376023	1.25886	1.21661	0.0354551	1.00003	0.99297	0.0251105
0.23	1.279e-07	1.04818e-07	4.84191e-09	0.957075	0.784988	0.0367604	1.25536	1.20926	0.0373629	1.00003	0.985039	0.0253238
0.24	1.41157e-07	1.14284e-07	5.55349e-09	0.956468	0.765167	0.0382515	1.24413	1.19651	0.0387083	1.00003	0.986142	0.0262939
0.25	1.49581e-07	1.22253e-07	5.99216e-09	0.95657	0.765097	0.038239	1.22941	1.18037	0.0390188	1.00003	0.98617	0.026286
0.26	1.58001e-07	1.30741e-07	6.36611e-09	0.956526	0.764959	0.0382129	1.21744	1.16852	0.0387315	1.00003	0.98617	0.026279
0.27	1.74818e-07	1.4228e-07	7.46041e-09	0.955417	0.744898	0.0395161	1.21278	1.16869	0.0393867	1.00003	0.987396	0.0272181
0.28	2.12202e-07	1.69497e-07	9.5146e-09	0.952514	0.733181	0.040014	1.21397	1.17473	0.0400892	1.00003	0.988067	0.0276731
0.29	2.8562e-07	2.26547e-07	1.25673e-08	0.9475	0.72951	0.0398036	1.21654	1.17803	0.0393856	1.00004	0.988073	0.027665
0.3	4.12011e-07	3.25024e-07	1.7019e-08	0.94059	0.724471	0.0395255	1.21938	1.17901	0.0381162	1.00005	0.988118	0.0276524
0.31	6.02406e-07	4.68489e-07	2.41089e-08	0.932509	0.718566	0.0392062	1.22409	1.18247	0.0379473	1.00007	0.988195	0.027637
0.32	8.47686e-07	6.47104e-07	3.42831e-08	0.92432	0.712544	0.0388844	1.23119	1.18862	0.0388851	1.00009	0.988298	0.0276201
0.33	1.11197e-06	8.43951e-07	4.46171e-08	0.917151	0.707206	0.0386003	1.23851	1.19257	0.039351	1.00011	0.988417	0.027601
0.34	1.3486e-06	1.01052e-06	5.37353e-08	0.911894	0.684895	0.0395063	1.24243	1.19214	0.0398727	1.00012	0.990087	0.0284809
0.35	1.52396e-06	1.15799e-06	5.97681e-08	0.90895	0.673077	0.0398522	1.24063	1.18312	0.0400132	1.00013	0.9912	0.0304671
0.36	1.6288e-06	1.24981e-06	6.5519e-08	0.908086	0.672138	0.0397799	1.23338	1.17266	0.0408358	1.00013	0.989365	0.030759
0.37	1.68052e-06	1.30344e-06	7.01328e-08	0.908454	0.672016	0.0397516	1.22348	1.16589	0.0411012	1.00012	0.989354	0.0307472
0.38	1.7236e-06	1.35371e-06	7.50864e-08	0.908785	0.671868	0.0397221	1.21511	1.16394	0.0409119	1.00012	0.989233	0.0307541
0.39	1.82476e-06	1.42878e-06	8.43081e-08	0.90772	0.661691	0.0401375	1.21135	1.16776	0.040994	1.00012	0.990002	0.0312008
0.4	2.063e-06	1.62784e-06	9.53744e-08	0.904197	0.659002	0.0399814	1.21161	1.16959	0.0402327	1.00013	0.98999	0.0312101
0.41	2.52115e-06	1.95908e-06	1.11169e-07	0.897779	0.645746	0.0401891	1.21316	1.16893	0.0394564	1.00015	0.991015	0.0316328
0.42	3.26886e-06	2.44151e-06	1.41983e-07	0.888815	0.621983	0.0406419	1.2148	1.17177	0.0398248	1.00018	0.993252	0.0324478
0.43	4.31627e-06	3.11115e-06	1.90384e-07	0.878371	0.615434	0.0401591	1.21766	1.17486	0.0411694	1.00022	0.993433	0.0323993
0.44	5.561e-06	3.93385e-06	2.43961e-07	0.867953	0.608898	0.0396648	1.22234	1.17527	0.042072	1.00027	0.993668	0.0323405
0.45	6.80173e-06	4.74152e-06	2.90832e-07	0.859104	0.585832	0.0399714	1.22707	1.17087	0.0428035	1.00032	0.99637	0.0331101
0.46	7.82665e-06	5.31933e-06	3.43489e-07	0.85297	0.555848	0.0405985	1.22909	1.16621	0.04467	1.00035	1.0009	0.0342729
0.47	8.50244e-06	5.68159e-06	3.95822e-07	0.849966	0.545011	0.040691	1.22684	1.16269	0.0467252	1.00037	1.00278	0.034627
0.48	8.8224e-06	5.97131e-06	4.14825e-07	0.849618	0.562203	0.0401391	1.22079	1.15369	0.0470961	1.00036	0.993209	0.0339122
0.49	8.91947e-06	6.15713e-06	4.24901e-07	0.850642	0.562196	0.0400939	1.2133	1.15094	0.0464344	1.00034	0.993117	0.0338982
0.5	9.03805e-06	6.34455e-06	4.47848e-07	0.851275	0.561847	0.0400364	1.20749	1.15105	0.0462759	1.00033	0.992902	0.0339133
0.51	9.73837e-06	6.91774e-06	5.03122e-07	0.848551	0.559376	0.0398629	1.20492	1.1535	0.0462566	1.00034	0.99279	0.0339433
0.52	1.14836e-05	8.39178e-06	5.78796e-07	0.839789	0.561545	0.0392385	1.20905	1.15488	0.0449591	1.0004	0.989581	0.0339099
0.53	1.48285e-05	1.09077e-05	7.21825e-07	0.824688	0.551635	0.0385623	1.21592	1.15826	0.0443867	1.0005	0.989913	0.0338843
0.54	2.05784e-05	1.4375e-05	9.9753e-07	0.804373	0.53104	0.0379945	1.223	1.16759	0.0459271	1.00066	0.987268	0.0341641
0.55	2.92449e-05	1.95622e-05	1.40367e-06	0.780865	0.508862	0.0371971	1.23096	1.1739	0.0475658	1.00088	0.989134	0.0344413
0.56	4.0406e-05	2.67059e-05	1.88809e-06	0.756453	0.494434	0.0360763	1.24149	1.1746	0.0485992	1.00117	0.989767	0.0343076
0.57	5.32424e-05	3.4385e-05	2.43781e-06	0.733169	0.465651	0.0354722	1.25266	1.17728	0.0496665	1.0015	0.993581	0.0349367
0.58	6.72341e-05	4.29055e-05	3.11724e-06	0.712443	0.445593	0.0363732	1.26145	1.17639	0.0515678	1.00185	0.996885	0.0363512
0.59	8.16815e-05	5.15806e-05	3.86178e-06	0.694942	0.434869	0.0355562	1.2673	1.17455	0.0535038	1.00217	0.996191	0.0365038
0.6	9.56911e-05	5.99307e-05	4.6084e-06	0.680583	0.426009	0.0348501	1.27063	1.17419	0.055056	1.00244	0.997457	0.036355
0.61	0.000108736	6.86479e-05	5.18843e-06	0.668677	0.418728	0.0341885	1.27248	1.17174	0.05533	1.00268	1.00042	0.035781
0.62	0.000121532	7.76515e-05	5.75035e-06	0.658123	0.411985	0.0335589	1.2734	1.17328	0.0547097	1.0029	1.00081	0.0356633
0.63	0.000135994	8.64126e-05	6.53658e-06	0.647616	0.398365	0.0330799	1.27322	1.17756	0.0548326	1.00313	1.00284	0.0359748
0.64	0.000153889	9.66573e-05	7.57103e-06	0.635838	0.377153	0.0340701	1.27292	1.17929	0.0558352	1.00341	1.00734	0.0379234
0.65	0.000176776	0.000112121	8.77088e-06	0.621636	0.367919	0.0332879	1.27361	1.17788	0.0561353	1.00379	1.00837	0.0378829
0.66	0.000206954	0.000133694	1.01923e-05	0.604165	0.356878	0.0323847	1.27544	1.17565	0.0557285	1.00432	1.00975	0.0378408
0.67	0.000248031	0.000162751	1.20683e-05	0.582982	0.344044	0.03131	1.27796	1.17599	0.0551078	1.00504	1.01118	0.0377924
0.68	0.00030514	0.000198376	1.48058e-05	0.558051	0.323721	0.0301562	1.28032	1.18142	0.0550023	1.00599	1.01473	0.038141
0.69	0.000384144	0.000247075	1.87711e-05	0.5297	0.307685	0.0287344	1.2821	1.18675	0.0552117	1.00722	1.01648	0.0380866
0.7	0.000490369	0.000307736	2.40034e-05	0.498539	0.284943	0.0273001	1.28379	1.19078	0.0557875	1.0088	1.02131	0.0384414
0.71	0.000629018	0.000391994	3.05529e-05	0.465361	0.266105	0.0257382	1.28568	1.18691	0.0564789	1.01082	1.02097	0.0390731
0.72	0.000806393	0.000502255	3.8327e-05	0.431054	0.246764	0.0241293	1.28749	1.18164	0.0564516	1.01335	1.02377	0.0392809
0.73	0.00102998	0.000643078	4.77206e-05	0.3965	0.227451	0.0225104	1.28887	1.17684	0.0561456	1.01644	1.02977	0.0391779
0.74	0.00130766	0.000801743	5.99162e-05	0.362498	0.20983	0.0211534	1.28958	1.17414	0.056686	1.02014	1.02965	0.0389029
0.75	0.00164643	0.000994209	7.5717e-05	0.329706	0.191818	0.0196289	1.28948	1.17439	0.0573245	1.02449	1.03638	0.0387789
0.76	0.00205095	0.00121842	9.52788e-05	0.298618	0.174884	0.0181387	1.2886	1.1711	0.0584588	1.02951	1.0385	0.0393243
0.77	0.00252379	0.00148907	0.000117212	0.269561	0.158932	0.0167115	1.28697	1.16701	0.0589248	1.03521	1.04617	0.0392216
0.78	0.00306774	0.00174449	0.000140825	0.242712	0.136048	0.0154944	1.28456	1.16482	0.059451	1.0416	1.06245	0.0405437
0.79	0.00368725	0.00207482	0.000167534	0.21812	0.127877	0.0143946	1.28129	1.15448	0.0593684	1.04866	1.05164	0.0404231
0.8	0.00438768	0.00247349	0.00019901	0.195733	0.115563	0.0132614	1.2772	1.14459	0.0594852	1.05639	1.05854	0.0405006
0.81	0.00517413	0.00292586	0.000234201	0.175416	0.104315	0.0122279	1.27241	1.13532	0.0595789	1.06482	1.06873	0.0401989
0.82	0.00605056	0.00337133	0.000274903	0.156984	0.0921522	0.0112852	1.26702	1.13082	0.0599279	1.07403	1.08215	0.0403889
0.83	0.00701998	0.00389514	0.000322144	0.14023	0.0825394	0.0103129	1.2612	1.12775	0.0599856	1.08415	1.09479	0.0401761
0.84	0.00808619	0.00437472	0.000370525	0.124945	0.0705954	0.00938588	1.25504	1.12726	0.0598988	1.09538	1.11522	0.041228
0.85	0.00925737	0.00496228	0.000423724	0.11094	0.060988	0.0084545	1.24862	1.12274	0.0595723	1.10798	1.13678	0.0419488
0.86	0.010548	0.00566435	0.000487279	0.0980578	0.05336	0.00758783	1.24192	1.11549	0.0594174	1.12226	1.15866	0.0422694
0.87	0.0119775	0.00644234	0.000562329	0.0861718	0.0463258	0.00682862	1.23491	1.10333	0.0599819	1.1386	1.18733	0.0426515
0.88	0.0135666	0.00727289	0.000637359	0.0751897	0.0390513	0.00618196	1.22758	1.09467	0.0597263	1.15749	1.21986	0.0439517
0.89	0.015336	0.00829709	0.000723314	0.0650478	0.0346308	0.0056002	1.2199	1.08439	0.0592815	1.17956	1.23396	0.0449738
0.9	0.0173049	0.00941781	0.000820886	0.0557072	0.0294801	0.00507756	1.21184	1.07613	0.0587532	1.20562	1.26708	0.0459898
0.91	0.019492	0.0106273	0.000931872	0.0471481	0.0260886	0.0046771	1.20339	1.07068	0.0582586	1.23675	1.28665	0.047707
0.92	0.0219165	0.0119085	0.00105701	0.0393632	0.0215557	0.00415553	1.19451	1.06356	0.058202	1.27436	1.3231	0.0509586
0.93	0.0245997	0.0134003	0.00118598	0.0323496	0.0172653	0.00365205	1.18519	1.05776	0.0573964	1.32037	1.38853	0.0533483
0.94	0.0275643	0.0148621	0.00132109	0.0261013	0.0129891	0.00319541	1.17543	1.05222	0.0566516	1.37756	1.48706	0.0577217
0.95	0.0308294	0.0164097	0.00147844	0.020603	0.00870487	0.00279726	1.16524	1.04447	0.0561927	1.45006	1.66597	0.0650257
0.96	0.0344053	0.0183019	0.00164848	0.0158266	0.00599948	0.00246966	1.15467	1.03463	0.055589	1.54453	1.87346	0.0732663
0.97	0.0382896	0.0204042	0.00181505	0.0117301	0.00290328	0.00208298	1.14382	1.02148	0.0551011	1.67252	2.49257	0.0998471
0.98	0.0424664	0.0222459	0.0019877	0.00826007	0.00190746	0.00190942	1.13277	1.00864	0.0549923	1.85631	2.87374	0.122035
0.99	0.0469084	0.0247055	0.00216158	0.00535447	0.000340086	0.00170312	1.12162	0.995467	0.0542566	2.14642	6.34766	0.269798
1	0.0515796	0.0272669	0.00234725	0.00294658	-0.000982282	0.0015216	1.11047	0.984183	0.053516	2.69397	4.81907e-16	2.04872e-17
1.01	0.0564394	0.0298062	0.00255096	0.00096827	-0.00209392	0.00136754	1.09943	0.975776	0.0528451	4.37843	4.5848e-18	2.65588e-18
1.02	0.0614452	0.0318391	0.0027639	-0.000647315	-0.00296479	0.00124333	1.08857	0.971072	0.0523297	2.60312e-15	2.65739e-17	2.63736e-18
1.03	0.0665519	0.0337789	0.00298718	-0.00196356	-0.00375828	0.00114354	1.07799	0.966058	0.0518414	4.24437e-16	3.0255e-18	1.67251e-18
1.04	0.0717092	0.036182	0.00322564	-0.00303859	-0.00438739	0.00106533	1.06777	0.956798	0.051332	1.05825e-16	2.61242e-17	2.22783e-18
1.05	0.0768598	0.0378919	0.00346374	-0.0039238	-0.00464857	0.0010309	1.05797	0.944982	0.0516127	1.94869e-16	3.60818e-18	1.92006e-18
1.06	0.081943	0.0397268	0.00368602	-0.00466269	-0.00501281	0.000984563	1.04865	0.932987	0.0514216	2.6973e-17	9.63184e-18	1.14632e-18
1.07	0.0869004	0.0419181	0.00393662	-0.00529025	-0.00623309	0.00137261	1.03987	0.919743	0.0516393	2.32317e-16	5.19711e-18	1.88702e-18
1.08	0.0916832	0.0445933	0.00413776	-0.00583297	-0.00661673	0.00128651	1.03163	0.907444	0.051141	6.07855e-18	1.06576e-18	9.60567e-19
1.09	0.0962573	0.0474574	0.00429659	-0.00630961	-0.00694168	0.00118903	1.02397	0.895978	0.0504294	1.59324e-17	1.07854e-18	1.55191e-18
1.1	0.100607	0.0491467	0.00437649	-0.00673255	-0.00705426	0.00110984	1.01688	0.888812	0.0500704	7.51952e-17	-1.56597e-18	1.02341e-18
1.11	0.104733	0.0514119	0.00450942	-0.00710962	-0.00727072	0.0010136	1.01036	0.883237	0.0495171	8.67992e-19	5.3756e-18	9.75357e-19
1.12	0.108651	0.0532726	0.00466501	-0.00744604	-0.00734431	0.000933803	1.00438	0.879817	0.049127	3.18088e-17	3.50876e-18	1.24975e-18
1.13	0.11238	0.0546529	0.00486111	-0.00774603	-0.00745083	0.000852875	0.998896	0.877226	0.0490873	7.33647e-17	1.78051e-18	1.03947e-18
1.14	0.115941	0.0561794	0.0050419	-0.00801403	-0.00774261	0.0007821	0.993868	0.870776	0.0491327	5.33613e-17	5.34172e-18	1.32148e-18
1.15	0.119356	0.0570411	0.00517967	-0.00825528	-0.00772984	0.0007358	0.989233	0.865381	0.049167	8.74054e-19	1.06151e-18	1.17047e-18
1.16	0.122648	0.0589729	0.00533684	-0.00847585	-0.00785148	0.000693572	0.984923	0.856389	0.0491103	1.36955e-17	4.49001e-18	1.28436e-18
1.17	0.125846	0.0610794	0.00548346	-0.00868204	-0.00795531	0.000668584	0.980864	0.846942	0.0489481	1.3759e-18	1.5257e-18	9.91942e-19
1.18	0.128982	0.0621998	0.00560854	-0.00887956	-0.00738051	0.000980607	0.976985	0.838462	0.0489544	-3.63508e-18	5.77043e-18	1.3933e-18
1.19	0.132097	0.0645365	0.00573751	-0.00907267	-0.00752485	0.000951028	0.973216	0.830866	0.0485587	7.69913e-18	2.6763e-18	9.19945e-19
1.2	0.13523	0.0651563	0.005866	-0.00926347	-0.00741673	0.000933622	0.969493	0.827113	0.0484906	2.0165e-17	4.19697e-18	1.44588e-18
1.21	0.138419	0.0668358	0.00603234	-0.0094516	-0.00767807	0.000884589	0.965756	0.82191	0.0483004	5.8225e-18	2.91043e-18	8.20131e-19
1.22	0.14169	0.0680592	0.00621914	-0.00963437	-0.00800079	0.000836807	0.961956	0.817118	0.0483073	4.78982e-17	1.15041e-18	1.33787e-18
1.23	0.145055	0.0680741	0.00638604	-0.0098073	-0.00826765	0.000803849	0.958053	0.813327	0.0484886	3.573e-18	2.52986e-18	9.64716e-19
1.24	0.14851	0.0670817	0.00650263	-0.009965	-0.00841577	0.000792656	0.95402	0.809147	0.0486999	3.63695e-17	7.42895e-19	1.23935e-18
1.25	0.152038	0.0684657	0.00666303	-0.0101021	-0.00871805	0.000784082	0.949843	0.798482	0.0486958	4.05496e-18	-7.21288e-19	9.40014e-19
1.26	0.155619	0.0700051	0.00680767	-0.0102142	-0.00871651	0.000788732	0.945521	0.783756	0.0490604	5.43992e-17	2.21396e-18	1.29881e-18
1.27	0.159226	0.0718402	0.00693129	-0.0102983	-0.00887067	0.000790099	0.941069	0.772718	0.0489407	3.31089e-18	1.23256e-18	1.01305e-18
1.28	0.162836	0.0736807	0.00705959	-0.0103535	-0.00895635	0.000794817	0.936519	0.764102	0.0487618	-9.40869e-18	9.18202e-19	9.90874e-19
1.29	0.166425	0.075392	0.00718885	-0.0103804	-0.00899655	0.000802228	0.931914	0.75815	0.0485025	3.67587e-18	3.33203e-18	9.68585e-19
1.3	0.169967	0.0742261	0.00720295	-0.0103811	-0.00873545	0.000834437	0.927308	0.756622	0.0482579	3.21755e-17	-2.66348e-19	1.08537e-18
1.31	0.173433	0.075043	0.00732591	-0.0103587	-0.00877702	0.000838895	0.92276	0.754203	0.0481086	2.3434e-17	-3.44536e-19	1.02231e-18
1.32	0.176784	0.0755123	0.0074677	-0.0103166	-0.0088447	0.000840244	0.918329	0.751854	0.0481858	3.65604e-17	3.35123e-18	1.0083e-18
1.33	0.179975	0.0757089	0.00762089	-0.0102582	-0.00902982	0.000846055	0.914073	0.746275	0.0487247	1.73203e-17	3.98712e-18	1.00964e-18
1.34	0.18296	0.0760403	0.00774478	-0.0101864	-0.00883349	0.000839187	0.910045	0.738007	0.0493294	1.84888e-17	3.52954e-18	8.40664e-19
1.35	0.185694	0.0754585	0.00774627	-0.0101042	-0.0087931	0.000841931	0.906292	0.733083	0.0494809	3.2184e-17	3.00469e-18	1.0398e-18
1.36	0.188146	0.0759517	0.00779792	-0.0100142	-0.00901291	0.000842134	0.902857	0.72459	0.049746	7.14902e-18	1.78987e-18	8.99353e-19
1.37	0.190296	0.0750666	0.0077681	-0.00991908	-0.00866738	0.000898506	0.899776	0.718979	0.049894	-1.27667e-18	1.72966e-18	1.1158e-18
1.38	0.192143	0.0758858	0.00779443	-0.00982216	-0.0086968	0.000917637	0.897082	0.713176	0.0497344	2.0192e-19	1.8891e-18	8.14848e-19
1.39	0.193695	0.0763194	0.00783918	-0.00972722	-0.0087118	0.000936417	0.894797	0.709943	0.0497156	4.12899e-17	3.2836e-19	1.15866e-18
1.4	0.19497	0.0754012	0.00796042	-0.0096387	-0.00842493	0.000980592	0.892933	0.710293	0.0502966	1.3943e-17	-1.48397e-18	1.05806e-18
1.41	0.195986	0.0736093	0.00795024	-0.00956142	-0.00826703	0.00101078	0.891489	0.712569	0.0505861	2.57084e-17	-5.67125e-19	9.27301e-19
1.42	0.196761	0.0730409	0.00802538	-0.00950019	-0.00829471	0.00102132	0.890452	0.711614	0.0509558	1.82586e-17	3.24789e-18	1.09709e-18
1.43	0.197312	0.0725324	0.00806788	-0.00945924	-0.00792769	0.00105425	0.889793	0.707198	0.0514003	1.76645e-17	1.42026e-18	1.1804e-18
1.44	0.197654	0.0720896	0.00808775	-0.00944156	-0.00788924	0.00105694	0.889478	0.703626	0.0517065	3.55448e-17	1.20042e-18	1.15346e-18
1.45	0.197806	0.0702597	0.00803017	-0.00944834	-0.00766389	0.00106758	0.889463	0.701341	0.051927	1.03965e-17	-6.08095e-19	9.15859e-19
1.46	0.197798	0.0686747	0.0079787	-0.0094786	-0.00739833	0.00106806	0.8897	0.699302	0.0522539	4.22321e-17	9.15491e-19	1.23345e-18
1.47	0.197667	0.0689402	0.00795238	-0.00952893	-0.00720128	0.00107291	0.890141	0.694995	0.0521351	-1.01949e-18	-4.66777e-20	9.05515e-19
1.48	0.197456	0.0694468	0.00790542	-0.00959371	-0.00659948	0.00111325	0.890736	0.688916	0.052075	2.12365e-17	3.31063e-18	1.23943e-18
1.49	0.197209	0.0698674	0.0078537	-0.00966546	-0.00595867	0.00116636	0.891436	0.684876	0.0520197	1.54013e-17	5.26377e-18	1.33902e-18
1.5	0.196966	0.0697464	0.00782749	-0.00973561	-0.00586703	0.00116302	0.892193	0.683714	0.0521247	1.76757e-17	3.32085e-18	1.04163e-18
1.51	0.196757	0.0690313	0.00785262	-0.00979526	-0.0058076	0.00116273	0.892958	0.684817	0.0524835	1.40858e-17	2.90165e-18	1.16118e-18
1.52	0.196601	0.0680381	0.00791272	-0.00983605	-0.00576729	0.00116431	0.893687	0.686954	0.0530154	1.31475e-17	2.38475e-19	1.14145e-18
1.53	0.196505	0.0663933	0.00793964	-0.00985092	-0.00564537	0.00116679	0.894343	0.689513	0.0538744	2.74024e-17	1.62766e-18	1.21421e-18
1.54	0.19647	0.0660465	0.00794408	-0.00983458	-0.00472844	0.00121632	0.894897	0.688459	0.0542029	2.46379e-18	2.69759e-18	1.41233e-18
1.55	0.196495	0.0661309	0.00792979	-0.0097839	-0.00470542	0.00121387	0.895329	0.687334	0.0542584	-3.21461e-18	3.86421e-19	1.35241e-18
1.56	0.196586	0.0637813	0.00773167	-0.00969796	-0.00423696	0.00123678	0.895631	0.685907	0.0541044	1.24553e-17	5.89899e-19	1.1625e-18
1.57	0.19675	0.0641951	0.00771664	-0.00957795	-0.00428312	0.00121922	0.895803	0.683308	0.0538365	3.36837e-17	9.9036e-18	1.42376e-18
1.58	0.196996	0.0631031	0.007612	-0.00942699	-0.00425466	0.00120051	0.895855	0.682701	0.0536958	1.28108e-17	5.3345e-18	1.45723e-18
1.59	0.197331	0.0631509	0.00764369	-0.0092498	-0.00439831	0.00117713	0.895802	0.679484	0.0537431	7.80215e-18	2.38679e-18	1.28301e-18
1.6	0.197754	0.0624702	0.00771701	-0.0090525	-0.00464187	0.00115888	0.895659	0.676402	0.0542752	1.05209e-17	8.39674e-18	1.47395e-18
1.61	0.198257	0.0615841	0.00777844	-0.00884231	-0.00485872	0.0011294	0.895441	0.675901	0.0548019	6.89286e-18	2.28695e-18	9.86419e-19
1.62	0.198824	0.0605672	0.00783168	-0.0086273	-0.0050737	0.00109851	0.89516	0.676606	0.0553768	9.54573e-18	-3.04332e-19	1.26661e-18
1.63	0.19943	0.0593112	0.00786845	-0.00841629	-0.00517197	0.00107318	0.894825	0.678504	0.0561008	2.33397e-18	2.26533e-18	1.36339e-18
1.64	0.200055	0.0574983	0.00780791	-0.0082186	-0.00513365	0.00106502	0.894445	0.6803	0.056613	1.99124e-18	1.84445e-18	1.2269e-18
1.65	0.20068	0.0565273	0.00767172	-0.00804391	-0.00508298	0.00104224	0.894025	0.680506	0.0563756	1.82597e-17	5.39658e-18	1.40228e-18
1.66	0.201299	0.0567693	0.00766182	-0.00790199	-0.00503424	0.00101524	0.893572	0.676448	0.0561427	1.60456e-17	3.92825e-18	1.09618e-18
1.67	0.201914	0.0568796	0.00767929	-0.00780225	-0.00498076	0.000986655	0.893091	0.671947	0.0560313	3.79599e-17	1.94418e-18	1.56476e-18
1.68	0.202532	0.05512	0.00762419	-0.00775328	-0.00424083	0.000999347	0.892588	0.667437	0.0565564	9.46812e-18	7.64735e-18	1.76047e-18
1.69	0.203162	0.0538693	0.00753863	-0.00776217	-0.00435085	0.000982325	0.892063	0.66327	0.0564232	2.34836e-18	1.08425e-18	1.17107e-18
1.7	0.203812	0.0540277	0.00755637	-0.00783383	-0.0044114	0.000956247	0.891512	0.658011	0.0563852	4.4458e-18	7.52614e-18	1.66246e-18
1.71	0.204483	0.0540783	0.00757019	-0.00797034	-0.00421359	0.00092437	0.890923	0.654083	0.0564924	4.4005e-17	3.2811e-18	1.29663e-18
1.72	0.205179	0.0535339	0.00762787	-0.00817032	-0.00439339	0.000895647	0.890278	0.652897	0.056979	-4.90392e-18	4.52635e-18	1.44189e-18
1.73	0.205901	0.0535276	0.00767731	-0.00842859	-0.00432389	0.00088436	0.889558	0.653613	0.0571919	1.64726e-17	-2.74066e-19	1.53924e-18
1.74	0.206659	0.0537929	0.00772285	-0.00873608	-0.00411749	0.000905388	0.888735	0.651987	0.0574062	6.05614e-17	1.60073e-18	1.70732e-18
1.75	0.207475	0.0547267	0.00773607	-0.00908001	-0.00409163	0.000897736	0.887785	0.651679	0.0569693	1.68799e-18	1.32781e-18	1.4542e-18
1.76	0.208381	0.0557641	0.00774919	-0.00944453	-0.0038057	0.000942048	0.886679	0.650058	0.0564306	4.06742e-17	5.91696e-19	1.41396e-18
1.77	0.209421	0.0565089	0.00778922	-0.00981145	-0.00379782	0.000929811	0.885391	0.647023	0.0561239	-3.82902e-18	9.16281e-18	1.50189e-18
1.78	0.210643	0.0568202	0.00786858	-0.0101613	-0.00379947	0.000918222	0.883891	0.64344	0.0560831	1.53949e-17	5.52062e-18	1.74495e-18
1.79	0.212092	0.0553917	0.00784021	-0.0104743	-0.00363362	0.000912272	0.882149	0.642404	0.056189	3.87849e-17	5.78686e-18	1.90496e-18
1.8	0.213807	0.0546254	0.00796565	-0.0107317	-0.00347525	0.000922802	0.880135	0.637813	0.0568095	6.17673e-18	3.4597e-18	1.51325e-18
1.81	0.215816	0.0534266	0.00792665	-0.0109164	-0.00353026	0.000899963	0.877815	0.633085	0.0566738	4.8842e-17	6.4916e-18	1.67187e-18
1.82	0.218142	0.0543107	0.00803142	-0.0110141	-0.00376449	0.000878099	0.875157	0.626079	0.0565036	-2.41727e-18	3.27963e-18	1.65557e-18
1.83	0.220799	0.0555746	0.00813854	-0.0110136	-0.00400701	0.00085926	0.872134	0.620652	0.05619	1.25536e-17	4.98232e-18	1.39951e-18
1.84	0.2238	0.0539395	0.00798467	-0.0109073	-0.00411078	0.000846361	0.868722	0.626501	0.0562929	6.2484e-18	3.45802e-18	1.57224e-18
1.85	0.227161	0.0532514	0.00793474	-0.010691	-0.00408398	0.000833818	0.864907	0.630111	0.0558192	5.2451e-18	5.90964e-18	1.56092e-18
1.86	0.2309	0.0539949	0.00807125	-0.0103644	-0.00385862	0.000865508	0.860682	0.62672	0.0554506	2.76608e-17	3.32979e-18	1.61323e-18
1.87	0.235036	0.0541003	0.00829009	-0.00993022	-0.00352491	0.000857411	0.856049	0.619175	0.0555539	-7.15773e-19	2.82257e-19	1.29927e-18
1.88	0.239582	0.055075	0.00846223	-0.00939397	-0.00331817	0.000848371	0.851016	0.611811	0.0552674	-5.0929e-18	5.87636e-18	1.55587e-18
1.89	0.244545	0.0557418	0.00863424	-0.00876336	-0.00302214	0.000847156	0.845593	0.604921	0.0551127	-3.41771e-18	6.6529e-19	1.91851e-18
1.9	0.249918	0.0560596	0.008836	-0.00804745	-0.00249342	0.000861019	0.839795	0.598309	0.0551409	4.49037e-18	8.536e-18	1.77464e-18
1.91	0.255684	0.0566752	0.00905169	-0.00725584	-0.0023719	0.000897016	0.833638	0.586541	0.0553887	3.52269e-17	3.42765e-18	1.78358e-18
1.92	0.261819	0.0581059	0.00924324	-0.00639773	-0.00187354	0.000901401	0.827136	0.577705	0.0550691	1.41666e-17	-3.10926e-18	2.08437e-18
1.93	0.268294	0.0599983	0.00943528	-0.00548112	-0.00157072	0.000916072	0.820308	0.56959	0.0545628	2.57566e-17	7.71235e-18	2.14976e-18
1.94	0.275084	0.0621634	0.00963121	-0.00451191	-0.00123367	0.000939927	0.813176	0.562266	0.0539587	3.30806e-17	1.20078e-17	2.8672e-18
1.95	0.282169	0.0640665	0.00984062	-0.00349326	-0.000782558	0.00097821	0.805763	0.555866	0.0534093	5.74183e-17	2.09284e-17	4.1791e-18
1.96	0.289543	0.0655653	0.0100811	-0.00242493	-0.000467752	0.00102301	0.798095	0.550292	0.0529893	1.19121e-17	1.43194e-16	2.29954e-17
1.97	0.297205	0.0670892	0.0103367	-0.00130284	1.10971e-05	0.00105617	0.790195	0.544233	0.0526659	4.32433e-16	2.03696	0.345824
1.98	0.305163	0.0649205	0.0103987	-0.000118652	0.000350491	0.00110558	0.782084	0.541641	0.0530771	5.10841e-15	0.297764	0.0652703
1.99	0.313426	0.0658904	0.0106472	0.00114042	0.000702729	0.00112145	0.773772	0.533869	0.0528256	0.334394	0.182196	0.0454062
2	0.321999	0.0641589	0.0106431	0.00249174	0.000924176	0.00113401	0.765262	0.527579	0.0525154	0.205177	0.147659	0.0419644
2.01	0.330888	0.0647016	0.0109177	0.00395738	0.00124704	0.00113952	0.756545	0.519106	0.0523499	0.145784	0.106337	0.035464
2.02	0.340096	0.0658257	0.0112088	0.00556416	0.00157929	0.00114797	0.747599	0.510182	0.0520859	0.108332	0.0782191	0.0307849
2.03	0.349631	0.0678192	0.0114984	0.00734396	0.00197237	0.00116285	0.738397	0.500813	0.0515897	0.0813717	0.0579038	0.0268596
2.04	0.359504	0.0647226	0.0111441	0.00933393	0.00214829	0.00119286	0.728904	0.495554	0.0508924	0.0605567	0.057592	0.0265751
2.05	0.369737	0.0673165	0.0114346	0.0115769	0.00307226	0.0012158	0.719081	0.487332	0.0501101	0.043827	0.0466122	0.0221145
2.06	0.38036	0.0698405	0.0117504	0.0141218	0.00387042	0.00125636	0.708884	0.481646	0.0491849	0.0300627	0.033669	0.0190152
2.07	0.391411	0.0722075	0.0121079	0.0170237	0.00485087	0.00131688	0.698267	0.475446	0.0482996	0.0185922	0.0221899	0.0163527
2.08	0.40293	0.0745741	0.0124957	0.0203444	0.00600896	0.00139943	0.687181	0.466832	0.0474484	0.00897831	0.0120219	0.0141719
2.09	0.414949	0.0767401	0.0129033	0.0241521	0.00743166	0.00151007	0.675572	0.454066	0.046699	0.000914853	0.000264337	0.012716
2.1	0.42749	0.0792604	0.0132833	0.0285214	0.00899585	0.00162701	0.663381	0.439849	0.0457185	-0.0058283	-0.00641796	0.0113206
2.11	0.440561	0.0812768	0.0136919	0.0335333	0.0107478	0.00177164	0.650548	0.425359	0.0448191	-0.0114347	-0.0127694	0.010213
2.12	0.454152	0.0830644	0.014131	0.0392749	0.0127753	0.00193973	0.637012	0.410922	0.0439376	-0.0160577	-0.0177847	0.00928412
2.13	0.468238	0.0849757	0.0145959	0.0458387	0.0151121	0.00213416	0.62271	0.39692	0.0429933	-0.0198298	-0.0214141	0.0084937
2.14	0.482783	0.0868349	0.0150825	0.0533226	0.0170508	0.00238821	0.607587	0.382192	0.0420691	-0.0228675	-0.0243438	0.00798005
2.15	0.497734	0.089353	0.0155413	0.061828	0.0200352	0.00264491	0.591592	0.369931	0.0408922	-0.0252745	-0.0300027	0.00825096
2.16	0.513032	0.0923932	0.0159571	0.0714581	0.0234399	0.00293753	0.574684	0.356843	0.039565	-0.0271433	-0.030073	0.00754551
2.17	0.528603	0.0952034	0.0163569	0.0823154	0.0270829	0.00328427	0.556827	0.343845	0.0382358	-0.0285571	-0.0295239	0.00697951
2.18	0.544357	0.0975063	0.016753	0.0944974	0.030742	0.00367799	0.537998	0.330237	0.0369313	-0.0295903	-0.0293815	0.0064752
2.19	0.560185	0.0995484	0.017138	0.108093	0.0350428	0.00411267	0.518176	0.316214	0.0355979	-0.0303098	-0.0294896	0.00599853
2.2	0.575952	0.0968236	0.0169345	0.123175	0.0378347	0.00453661	0.497352	0.303454	0.0344221	-0.0307749	-0.030009	0.00582319
2.21	0.591499	0.09742	0.0172624	0.139797	0.0425214	0.00505351	0.47552	0.287275	0.0330228	-0.031038	-0.0306181	0.00549084
2.22	0.606638	0.0970888	0.0175884	0.157984	0.0479309	0.00560979	0.452683	0.27042	0.0316134	-0.0311447	-0.030426	0.00514861
2.23	0.621158	0.0968066	0.0178809	0.177727	0.0531344	0.00622198	0.428849	0.25325	0.0300543	-0.031134	-0.0312254	0.00486305
2.24	0.634835	0.096557	0.0181411	0.198974	0.0585449	0.00688065	0.404038	0.236273	0.0284334	-0.0310385	-0.0319009	0.00459648
2.25	0.647436	0.0965737	0.0183485	0.221626	0.0641331	0.00758093	0.378284	0.21976	0.0267176	-0.0308849	-0.0323724	0.00436277
2.26	0.658733	0.096734	0.0184989	0.245529	0.0700422	0.00830454	0.351633	0.203705	0.0249261	-0.0306948	-0.031448	0.0043581
2.27	0.668509	0.0972156	0.0185704	0.270475	0.0757699	0.00907084	0.32415	0.188238	0.0229781	-0.0304852	-0.0314804	0.00421046
2.28	0.676572	0.0975781	0.0185724	0.296203	0.0815122	0.00985384	0.295921	0.173222	0.0209516	-0.030269	-0.031405	0.00407153
2.29	0.682757	0.097566	0.0185079	0.322399	0.0851095	0.0106734	0.267057	0.157089	0.0189697	-0.0300563	-0.0313335	0.00397356
2.3	0.686936	0.0971659	0.0183715	0.348712	0.0906225	0.0114533	0.237697	0.141943	0.0169267	-0.0298543	-0.0311675	0.00382814
2.31	0.689023	0.0959932	0.0181754	0.374763	0.0950471	0.0122872	0.208012	0.126238	0.01493	-0.0296684	-0.0302712	0.00368217
2.32	0.688978	0.0948102	0.017882	0.40016	0.100151	0.0130249	0.178212	0.109997	0.0128695	-0.0295018	-0.0294957	0.00350944
2.33	0.686813	0.0932059	0.0175088	0.424516	0.105001	0.0137247	0.148549	0.0935374	0.0107876	-0.0293567	-0.0290564	0.00340841
2.34	0.682591	0.0910586	0.0170627	0.447464	0.109446	0.0143817	0.11932	0.0773335	0.00872615	-0.0292342	-0.02816	0.00337053
2.35	0.676433	0.0880538	0.0165647	0.468669	0.113761	0.0149576	0.0908758	0.0622792	0.00674241	-0.0291352	-0.0286641	0.00366225
2.36	0.668512	0.0845043	0.0160105	0.487844	0.117344	0.0154835	0.0636127	0.0490354	0.00491576	-0.0290607	-0.0277898	0.00365084
2.37	0.659056	0.0803832	0.0154173	0.50475	0.120314	0.0159378	0.0379735	0.0375808	0.00345968	-0.0290125	-0.0268228	0.00364524
2.38	0.648336	0.075914	0.014792	0.519201	0.122341	0.0163401	0.0144321	0.0278569	0.00271941	-0.028993	-0.0250707	0.00371375
2.39	0.636655	0.0713957	0.0141351	0.531067	0.123941	0.0166447	-0.00652669	0.0198463	0.00291745	-0.0290059	-0.0240396	0.00371177
2.4	0.62433	0.0670741	0.0134461	0.540265	0.124892	0.0168717	-0.024439	0.0134946	0.00364107	-0.0290561	-0.0229759	0.00371299
2.41	0.611665	0.0630446	0.0127302	0.546762	0.125256	0.0170208	-0.0389027	0.00875186	0.00442737	-0.0291497	-0.021869	0.00371905
2.42	0.598927	0.0592926	0.0119986	0.550574	0.12359	0.0171104	-0.0496251	0.0059637	0.0051074	-0.0292948	-0.0209215	0.00376716
2.43	0.586306	0.0557436	0.011263	0.551756	0.122981	0.0171114	-0.056468	0.00388993	0.00553784	-0.0295014	-0.0196161	0.00378834
2.44	0.573896	0.0523321	0.010532	0.550406	0.121967	0.0170424	-0.0594812	0.00280489	0.00571454	-0.0297818	-0.0182047	0.00382407
2.45	0.561678	0.0490401	0.00981022	0.546652	0.120594	0.0169073	-0.0589086	0.00261458	0.00563506	-0.0301496	-0.0166947	0.00387584
2.46	0.549528	0.0458561	0.00910203	0.540643	0.118908	0.0167094	-0.0551606	0.0033048	0.00533346	-0.0306187	-0.0151124	0.00394299
2.47	0.537248	0.0423571	0.00842789	0.532527	0.116343	0.0164661	-0.0487477	0.00476433	0.00489621	-0.0312001	-0.01572	0.00473231
2.48	0.524621	0.0395701	0.00774329	0.522444	0.113921	0.0161461	-0.040187	0.00628529	0.00434222	-0.0318991	-0.0135932	0.00494001
2.49	0.511463	0.0363121	0.00709939	0.510512	0.110779	0.0158107	-0.0299028	0.00911657	0.00381105	-0.0327114	-0.010906	0.00512928
2.5	0.497672	0.0330483	0.00647848	0.496832	0.108118	0.0153678	-0.0181474	0.0130393	0.00337323	-0.0336187	-0.00944074	0.0051807
