# Supplementary material for: Predicting topological entanglement entropy in a Rydberg analogue simulator
Source: Nat Phys. 2025 Jul 28;21(8):1332–7. doi: 10.1038/s41567-025-02944-3 (PMC12343300; doi:10.1038/s41567-025-02944-3)
Supplement: Supplementary file 9 — Statistical source data. [file 41567_2025_2944_MOESM9_ESM.xlsx]

## Sheet: Topology
Torus	Torus	Torus	Torus	Torus	Torus	Torus	Torus	Torus	Torus	Torus	Torus	Cylinder	Cylinder	Cylinder	Cylinder	Cylinder	Cylinder	Cylinder	Cylinder	Cylinder	Cylinder	Cylinder	Cylinder	Ruby	Ruby	Ruby	Ruby	Ruby	Ruby	Ruby	Ruby	Ruby	Ruby	Ruby	Ruby	Hole	Hole	Hole	Hole	Hole	Hole	Hole	Hole	Hole	Hole	Hole	Hole
N=288	N=288	N=288	N=216	N=216	N=216	N=144	N=144	N=144	N=72	N=72	N=72	N=288	N=288	N=288	N=216	N=216	N=216	N=144	N=144	N=144	N=72	N=72	N=72	N=288	N=288	N=288	N=219	N=219	N=219	N=141	N=141	N=141	N=72	N=72	N=72	N=285	N=285	N=285	N=216	N=216	N=216	N=138	N=138	N=138	N=69	N=69	N=69
time	gamma	gamma	time	gamma	gamma	time	gamma	gamma	time	gamma	gamma	time	gamma	gamma	time	gamma	gamma	time	gamma	gamma	time	gamma	gamma	time	gamma	gamma	time	gamma	gamma	time	gamma	gamma	time	gamma	gamma	time	gamma	gamma	time	gamma	gamma	time	gamma	gamma	time	gamma	gamma
value	mean	sigma	value	mean	sigma	value	mean	sigma	value	mean	sigma	value	mean	sigma	value	mean	sigma	value	mean	sigma	value	mean	sigma	value	mean	sigma	value	mean	sigma	value	mean	sigma	value	mean	sigma	value	mean	sigma	value	mean	sigma	value	mean	sigma	value	mean	sigma
2.5	0.399373	0.002559	2.5	0.399626	0.00606427	0.5	-1.76988e-06	1.8707e-05	2.5	0.386231	0.00491686	2.5	0.422055	0.00282421	0.5	5.55146e-06	2.02955e-05	0.5	-4.38224e-06	1.79903e-05	2.5	0.453585	0.00413589	2.5	0.434432	0.0029969	2.5	0.440406	0.00477624	0.5	2.84566e-06	1.71219e-05	2.5	0.390953	0.00380324	2.5	0.439924	0.002607	0.5	-3.3e-06	2.96e-05
2.48	0.404819	0.002735	2.4	0.313952	0.00406194	1	-0.000481166	0.000729928	2.48	0.40634	0.00637174	2.48	0.433348	0.00249108	1	-0.000262156	0.000730056	1	-0.000348426	0.000719283	2.48	0.434663	0.00461354	2.48	0.46086	0.00344228	2.49	0.452309	0.00604238	1	-0.00013201	0.000764911	2.48	0.409671	0.00364384	2.48	0.454509	0.002544	1	-0.00024	0.000723
2.45	0.409914	0.002971	2.3	0.0550721	0.00176296	1.5	0.000989554	0.00142499	2.45	0.393609	0.00545431	2.45	0.441401	0.00251921	1.5	-0.00108417	0.00151549	1.5	-0.00128087	0.00147614	2.45	0.451287	0.00475345	2.45	0.471812	0.00297245	2.48	0.458348	0.00488104	1.5	0.000927046	0.00142867	2.45	0.427817	0.00427013	2.45	0.462767	0.002807	1.5	-0.00056	0.001569
2.42	0.366588	0.002843	2.2	0.00592977	0.000965081	2	0.00262671	0.00205203	2.42	0.355659	0.00514774	2.42	0.413919	0.00280025	2	-0.00134515	0.00210405	2	-0.00310059	0.00209879	2.42	0.43176	0.00423256	2.42	0.465187	0.00248327	2.47	0.467792	0.00439441	2	-0.00286966	0.00229746	2.42	0.427431	0.00378261	2.42	0.461717	0.003025	2	0.002325	0.002229
2.4	0.307654	0.001925	2.1	-0.000507195	0.000686746	2.1	-0.000785918	0.00281119	2.4	0.304831	0.00437453	2.4	0.365578	0.0029114	2.1	0.00036288	0.00278691	2.1	0.00348528	0.00270027	2.4	0.414498	0.00526297	2.4	0.444283	0.0031422	2.46	0.465803	0.00533014	2.1	0.00412402	0.0031173	2.4	0.43462	0.00384256	2.4	0.438385	0.00255	2.1	0.00034	0.002874
2.37	0.210372	0.001872	2	-0.000202476	0.000496166	2.2	0.0119131	0.00418006	2.37	0.200779	0.00383317	2.37	0.270864	0.0019597	2.2	0.0107744	0.00420445	2.2	0.00627457	0.00415477	2.37	0.351152	0.00405815	2.37	0.35355	0.00269939	2.45	0.4738	0.00658918	2.2	0.0172252	0.00468753	2.37	0.386846	0.00442117	2.37	0.351679	0.002206	2.2	0.012226	0.004553
2.35	0.159305	0.001649	1.5	0.000258577	0.000374043	2.3	0.068518	0.00699029	2.35	0.148041	0.00305536	2.35	0.20701	0.00153227	2.3	0.088322	0.00723932	2.3	0.0920693	0.007616	2.35	0.290818	0.00428194	2.35	0.278781	0.00181469	2.44	0.478519	0.00487297	2.3	0.165025	0.00919489	2.35	0.337902	0.00474837	2.35	0.275968	0.001717	2.3	0.122712	0.00885
2.32	0.092126	0.00114	1	-6.97451e-05	0.000180009	2.4	0.325225	0.0145322	2.32	0.0900939	0.00226738	2.32	0.119442	0.00124123	2.4	0.379837	0.0147394	2.4	0.379291	0.0147434	2.32	0.205002	0.003327	2.32	0.167603	0.0016238	2.43	0.472475	0.0057201	2.4	0.477394	0.0212569	2.32	0.251137	0.00352456	2.32	0.167943	0.001308	2.4	0.447772	0.018241
2.3	0.054362	0.000884				2.5	0.423542	0.0146982	2.3	0.0613302	0.00204539	2.3	0.0787203	0.00100678	2.5	0.418466	0.0144946	2.5	0.418113	0.0148866	2.3	0.14377	0.00282877	2.3	0.110588	0.0013901	2.42	0.465653	0.00501371	2.5	0.44024	0.0143535	2.3	0.194115	0.00314301	2.3	0.114878	0.001287	2.5	0.429379	0.01406
2.27	0.025882	0.000768							2.27	0.0306579	0.00165964	2.27	0.0427353	0.00083823							2.27	0.0836655	0.00270113	2.27	0.0556559	0.000892696	2.41	0.460684	0.00601154				2.27	0.0982387	0.00224828	2.27	0.057539	0.000906
2.25	0.01841	0.000787							2.25	0.0176635	0.00155552	2.25	0.0265809	0.000737098							2.25	0.0538591	0.00180082	2.25	0.0329528	0.00076332	2.4	0.441301	0.00475527				2.25	0.0634461	0.00198985	2.25	0.035034	0.000775
2.2	0.004182	0.00052							2.2	0.00382664	0.00125734	2.2	0.00930728	0.000586101							2.2	0.0210401	0.00138138	2.2	0.00976791	0.000593388	2.39	0.420842	0.00469915				2.2	0.0202116	0.00153012	2.2	0.012262	0.00061
2.15	0.002939	0.000466										2.15	0.0027	0.000470466										2.15	0.00258621	0.00049344	2.38	0.395905	0.00403261							2.15	0.001344	0.000482
2.1	0.000392	0.000368										2.1	0.00126226	0.000394208										2.1	0.00146098	0.000402155	2.37	0.363425	0.00469399							2.1	0.000985	0.000396
2.05	0.000905	0.000308										2.05	0.00123862	0.000332272										2.05	0.000904187	0.000355518	2.36	0.325352	0.00392462							2.05	0.001967	0.000343
2	-0.00057	0.000292										2	-0.000344567	0.00029134										2	-0.000824257	0.00030429	2.35	0.288935	0.00418547							2	-0.00137	0.000303
1.75	-0.00101	0.000206										1.75	-0.00133646	0.000214568										1.75	-0.00134847	0.000224837	2.34	0.247787	0.00324612							1.75	0.000377	0.000221
																											2.33	0.213461	0.0029376
																											2.32	0.177966	0.00344503
																											2.31	0.145423	0.0024714
																											2.3	0.118615	0.00231467
																											2.29	0.0960577	0.00194854
																											2.28	0.0758319	0.00199766
																											2.27	0.0591074	0.00175097
																											2.26	0.0478222	0.00158051
																											2.25	0.0364843	0.00145118
																											2.24	0.0281211	0.00132421
																											2.23	0.0205433	0.0013303
																											2.22	0.0185847	0.00122591
																											2.21	0.0129845	0.00113457
																											2.2	0.0101846	0.00111649
																											2.19	0.0107224	0.00106038
																											2.18	0.0104513	0.00102013
																											2.17	0.00775793	0.000961508
																											2.16	0.00642607	0.000926533
																											2.15	0.00417551	0.000916309
																											2.14	0.00339539	0.000861247
																											2.13	0.000877453	0.000830825
																											2.12	0.00125242	0.000822049
																											2.11	4.89666e-06	0.000776591
																											2.1	-0.000483505	0.000725883
																											2.09	-0.00140649	0.000723838
																											2.08	-2.98251e-05	0.000703686
																											2.07	0.000200052	0.000679487
																											2.06	-0.00143635	0.000656995
																											2.05	-0.00046771	0.000609661
																											2.04	0.000148198	0.000634543
																											2.03	-0.000932496	0.000579727
																											2.02	6.72263e-05	0.000581452
																											2.01	-0.000459429	0.000580758
																											2	-0.000151919	0.000543927
																											1.5	-0.00122055	0.000395406
																											1	-3.24995e-05	0.000191213
																											0.5	1.95524e-06	4.98699e-06

## Sheet: Partition
Planar	Planar	Planar	Planar	Planar	Planar	Planar	Planar	Planar	Planar	Torus	Torus	Torus	Torus	Torus	Torus	Torus	Torus	Torus	Torus
small	small	small	small	small	large	large	large	large	large	small	small	small	small	small	large	large	large	large	large
tVMC	tVMC	tVMC	RVB	RVB	tVMC	tVMC	tVMC	RVB	RVB	tVMC	tVMC	tVMC	RVB	RVB	tVMC	tVMC	tVMC	RVB	RVB
time	gamma	gamma	gamma	gamma	time	gamma	gamma	gamma	gamma	time	gamma	gamma	gamma	gamma	time	gamma	gamma	gamma	gamma
value	mean	sigma	mean	sigma	value	mean	sigma	mean	sigma	value	mean	sigma	mean	sigma	value	mean	sigma	mean	sigma
1.75	0.000338152	0.000544219	0.694537	0.00167286	1.75	-0.000861814	0.00118784	0.695661	0.01333	1.75	-0.00101241	0.000650817	0.694034	0.00165156	1.75	0.000944	0.000973	0.688682	0.0128284
2	7.68454e-05	0.000768838			2	0.00595924	0.00198483			2	-0.000572149	0.000922232			2	0.002111	0.001731
2.05	-0.000261704	0.000889554			2.05	-0.00157953	0.00231667			2.05	0.000905247	0.000975189			2.05	0.001289	0.001698
2.1	0.00162685	0.00101521			2.1	-0.00124665	0.00299585			2.1	0.000391649	0.00116507			2.1	-0.00104	0.002873
2.15	0.00375588	0.00120494			2.15	0.00617099	0.00392028			2.15	0.00293919	0.00147319			2.15	0.001695	0.002527
2.2	0.00860426	0.00149766			2.2	-0.00391323	0.00540123			2.2	0.00418167	0.00164437			2.2	0.000435	0.006338
2.25	0.0325499	0.00190875			2.25	-0.0162447	0.0131431			2.25	0.0184102	0.00248734			2.25	-0.00027	0.005939
2.27	0.0551443	0.00220104			2.27	-0.0109582	0.0132239			2.27	0.0258824	0.00242879			2.27	-0.00122	0.00871
2.3	0.112975	0.0028831			2.3	0.00699404	0.0216137			2.3	0.0543624	0.00279692			2.3	-0.01415	0.014891
2.32	0.169743	0.00356123			2.32	-0.0214304	0.0280404			2.32	0.0921257	0.00360598			2.32	0.00574	0.020682
2.35	0.27529	0.00421077			2.35	-0.0128142	0.039939			2.35	0.159305	0.00521427			2.35	-0.01974	0.025572
2.37	0.351516	0.00549931			2.37	-0.0079375	0.0463293			2.37	0.210372	0.00591875			2.37	-0.00494	0.03396
2.4	0.439456	0.00669137			2.4	0.0314715	0.0579479			2.4	0.307654	0.0060868			2.4	-0.04683	0.052471
2.42	0.463798	0.00879354			2.42	0.123123	0.0668078			2.42	0.366588	0.00898893			2.42	-0.03459	0.057505
2.45	0.473824	0.00659736			2.45	0.296417	0.0731923			2.45	0.409914	0.00939502			2.45	0.112473	0.065935
2.48	0.464607	0.00775558			2.48	0.424004	0.0757443			2.48	0.404819	0.00864753			2.48	0.235838	0.074203
2.5	0.440322	0.00632025			2.5	0.458274	0.0700173			2.5	0.399373	0.00809217			2.5	0.283116	0.078967
