# Supplementary material for: Predicting topological entanglement entropy in a Rydberg analogue simulator
Source: Nat Phys. 2025 Jul 28;21(8):1332–7. doi: 10.1038/s41567-025-02944-3 (PMC12343300; doi:10.1038/s41567-025-02944-3)
Supplement: Supplementary file 10 — Statistical source data. [file 41567_2025_2944_MOESM10_ESM.xlsx]

## Sheet: Sheet1
Fidelity	Fidelity	Fidelity	Fidelity	Fidelity	TDVP	TDVP	tVMC	tVMC
time	PRVB	JMF	Dense	JMF3	time	JMF	time	JMF
1	0.139589	0.000744974	0.000327746	0.000216657	0.2	2.34e-05	0.2	2.34e-05
1.5	0.247439	0.00670842	0.00260577	0.00115526	0.3	3.21e-05	0.3	6.31e-05
2	0.305105	0.0117092	0.00542856	0.00199575	0.4	2.34e-05	0.4	7.79e-05
2.1	0.329999	0.020507	0.0111925	0.00342511	0.5	2.19e-05	0.5	8.08e-05
2.2	0.35419	0.046251	0.0305032	0.00843357	0.6	2.77e-05	0.6	9.03e-05
2.3	0.386667	0.113902	0.0835433	0.0287207	0.7	2.91e-05	0.7	9.15e-05
2.4	0.385315	0.266542	0.144929	0.0816927	0.8	6.33e-05	0.8	0.000123
2.5	0.412372	0.294582	0.146788	0.0915424	0.9	0.000202	0.9	0.000255
					1	0.000824	1	0.000925
					1.1	0.002922	1.1	0.002927
					1.2	0.004338	1.2	0.004269
					1.3	0.004204	1.3	0.004225
					1.4	0.00616	1.4	0.006123
					1.5	0.00746	1.5	0.007382
					1.6	0.006244	1.6	0.006082
					1.7	0.005628	1.7	0.005445
					1.8	0.006638	1.8	0.006577
					1.9	0.009726	1.9	0.009537
					2	0.01499	2	0.014798
					2.1	0.024536	2.1	0.024319
					2.2	0.056161	2.2	0.055763
					2.3	0.146693	2.3	0.147428
					2.4	0.278228	2.4	0.278856
					2.5	0.464809	2.5	0.465616
